# Supplementary material for: 4-Hydr­oxy-3-nitro­benzaldehyde
Source: Acta Crystallogr Sect E Struct Rep Online. 2008 Apr 26;64(Pt 5):o915. doi: 10.1107/S1600536808011148 (PMC2961275; doi:10.1107/S1600536808011148)
Supplement: Supplementary file 1 [file e-64-0o915-sup1.cif]

##############################################################################
###                                                                        ###
###        Electronic paper (Acta Crystallographica Section E)             ###
###                                                                        ###
##############################################################################
#                                                                            #
# This CIF contains the data in a paper accepted for publication in Acta     #
# Crystallographica Section E. It conforms to the requirements of Notes      #
# for Authors for Section E, and has been peer reviewed under the auspices   #
# of the IUCr Commission on Journals.                                        #
#                                                                            #
# Full details of the Crystallographic Information File format               #
# are given in the paper "The Crystallographic Information File (CIF):       #
# a New Standard Archive File for Crystallography" by S. R. Hall, F. H.      #
# Allen and I. D. Brown [Acta Cryst. (1991), A47, 655-685].                  #
#                                                                            #
# The current version of the core CIF dictionary is obtainable from          #
# ftp://ftp.iucr.org/pub/cif_core.dic. The current version number is 2.4.    #
#                                                                            #
# Software is freely available for graphical display of the structure(s) in  #
# this CIF.  For information consult the CIF home page http://www.iucr.org/  #
# cif/home.html                                                              #
#                                                                            #
# This file may be used for bona fide research purposes within the           #
# scientific community so long as proper attribution is given to the journal # 
# article from which it was obtained.                                        #
#                                                                            #
##############################################################################
                                             
data_global
_audit_creation_method     SHELXL-97
_journal_date_recd_electronic     2008-02-27
_journal_date_accepted     2008-04-20
_journal_name_full     'Acta Crystallographica, Section E'
_journal_year     2008
_journal_volume     64
_journal_issue      5
_journal_page_first     o915
_journal_page_last     o915
_journal_paper_category     QO
_journal_coeditor_code     FL2191
_publ_contact_author
;
     Dr. Seik Weng Ng
     Department of Chemistry
     University of Malaya
     50603 Kuala Lumpur
     Malaysia
;
_publ_contact_author_email     seikweng@um.edu.my
_publ_contact_author_fax     '03 7967 4193'
_publ_contact_author_phone     '03 7967 6778'
_publ_section_title
;
4-Hydroxy-3-nitrobenzaldehyde
;
loop_
    _publ_author_name
    _publ_author_address
    'Rizal, Mohd. Razali'
;
     Department of Chemistry
     University of Malaya
     50603 Kuala Lumpur
     Malaysia
;
    'Azizul, Isha'
;
     Department of Chemistry
     University of Malaya
     50603 Kuala Lumpur
     Malaysia
;
    'Ng, Seik Weng'
;
     Department of Chemistry
     University of Malaya
     50603 Kuala Lumpur
     Malaysia
;
_publ_section_synopsis     .
data_I
_audit_creation_method     SHELXL-97
_chemical_name_systematic
;
 4-Hydroxy-3-nitrobenzaldehyde
;
_chemical_name_common     ?
_chemical_formula_moiety     'C7 H5 N O4'
_chemical_formula_sum     'C7 H5 N O4'
_chemical_formula_weight     167.12
_chemical_melting_point     ?
_symmetry_cell_setting     Triclinic
_symmetry_space_group_name_H-M     'P -1'
_symmetry_space_group_name_Hall     '-P 1'
loop_
    _symmetry_equiv_pos_as_xyz
    'x, y, z'
    '-x, -y, -z'
_cell_length_a     8.0420(10)
_cell_length_b     8.0360(10)
_cell_length_c     12.242(2)
_cell_angle_alpha     71.975(2)
_cell_angle_beta     70.820(2)
_cell_angle_gamma     67.323(2)
_cell_volume     674.1(2)
_cell_formula_units_Z     4
_cell_measurement_reflns_used     1123
_cell_measurement_theta_min     3.0
_cell_measurement_theta_max     28.8
_cell_measurement_temperature     100(2)
_exptl_crystal_description     Prism
_exptl_crystal_colour     Yellow
_exptl_crystal_size_max     0.40
_exptl_crystal_size_mid     0.05
_exptl_crystal_size_min     0.05
_exptl_crystal_density_diffrn     1.647
_exptl_crystal_density_meas     ?
_exptl_crystal_density_method     'not measured'
_exptl_crystal_F_000     344
_exptl_absorpt_coefficient_mu     0.138
_exptl_absorpt_correction_type     none
_exptl_absorpt_process_details     ?
_exptl_absorpt_correction_T_min     ?
_exptl_absorpt_correction_T_max     ?
_diffrn_ambient_temperature     100(2)
_diffrn_radiation_type     MoK\a
_diffrn_radiation_wavelength     0.71073
_diffrn_radiation_source     'fine-focus sealed tube'
_diffrn_radiation_monochromator     graphite
_diffrn_measurement_device_type     'Bruker SMART APEXII diffractometer'
_diffrn_measurement_method     '\f and \w scans'
_diffrn_detector_area_resol_mean     ?
_diffrn_reflns_number     4245
_diffrn_reflns_av_R_equivalents     0.0163
_diffrn_reflns_av_sigmaI/netI     0.0467
_diffrn_reflns_theta_min     1.80
_diffrn_reflns_theta_max     27.50
_diffrn_reflns_theta_full     27.50
_diffrn_measured_fraction_theta_max     0.988
_diffrn_measured_fraction_theta_full     0.988
_diffrn_reflns_limit_h_min     -10
_diffrn_reflns_limit_h_max     10
_diffrn_reflns_limit_k_min     -10
_diffrn_reflns_limit_k_max     9
_diffrn_reflns_limit_l_min     -15
_diffrn_reflns_limit_l_max     15
_diffrn_standards_number     0
_diffrn_standards_interval_count     0
_diffrn_standards_interval_time     0
_diffrn_standards_decay_%     0
_reflns_number_total     3068
_reflns_number_gt     2134
_reflns_threshold_expression     I>2\s(I)
_refine_ls_structure_factor_coef     Fsqd
_refine_ls_matrix_type     full
_refine_ls_R_factor_all     0.0727
_refine_ls_R_factor_gt     0.0452
_refine_ls_wR_factor_gt     0.1039
_refine_ls_wR_factor_ref     0.1209
_refine_ls_goodness_of_fit_ref     0.988
_refine_ls_restrained_S_all     0.988
_refine_ls_number_reflns     3068
_refine_ls_number_parameters     225
_refine_ls_number_restraints     2
_refine_ls_hydrogen_treatment     mixed
_refine_ls_weighting_scheme     calc
_refine_ls_weighting_details
         'calc w=1/[\s^2^(Fo^2^)+(0.0598P)^2^+0.2315P] where P=(Fo^2^+2Fc^2^)/3'
_atom_sites_solution_hydrogens     geom
_atom_sites_solution_primary     direct
_atom_sites_solution_secondary     difmap
_refine_ls_shift/su_max     0.001
_refine_ls_shift/su_mean     '<0.001'
_refine_diff_density_max     0.308
_refine_diff_density_min     -0.322
_refine_ls_extinction_method     none
_refine_ls_extinction_coef     ?
loop_
    _atom_type_symbol
    _atom_type_description
    _atom_type_scat_dispersion_real
    _atom_type_scat_dispersion_imag
    _atom_type_scat_source
    'C' 'C' 0.0033 0.0016
                         'International Tables Vol C Tables 4.2.6.8 and 6.1.1.4'
    'H' 'H' 0.0000 0.0000
                         'International Tables Vol C Tables 4.2.6.8 and 6.1.1.4'
    'N' 'N' 0.0061 0.0033
                         'International Tables Vol C Tables 4.2.6.8 and 6.1.1.4'
    'O' 'O' 0.0106 0.0060
                         'International Tables Vol C Tables 4.2.6.8 and 6.1.1.4'
_computing_data_collection     'APEX2 (Bruker, 2007)'
_computing_cell_refinement     'SAINT (Bruker, 2007)'
_computing_data_reduction     'SAINT (Bruker, 2007)'
_computing_structure_solution     'SHELXS-97 (Sheldrick, 2008)'
_computing_structure_refinement     'SHELXL-97 (Sheldrick, 2008)'
_computing_molecular_graphics     'X-Seed (Barbour, 2001)'
_computing_publication_material     'publCIF (Westrip, 2008)'
loop_
    _atom_site_type_symbol
    _atom_site_label
    _atom_site_fract_x
    _atom_site_fract_y
    _atom_site_fract_z
    _atom_site_U_iso_or_equiv
    _atom_site_adp_type
    _atom_site_calc_flag
    _atom_site_refinement_flags
    _atom_site_occupancy
    _atom_site_disorder_assembly
    _atom_site_disorder_group
    O O1 0.4321(2) 0.8384(2) 0.87860(10)
                                       0.0221(3) Uani d . 1 . .
    O O2 0.9772(2) 0.2412(2) 1.17040(10)
                                       0.0225(4) Uani d . 1 . .
    O O3 1.1859(2) 0.0816(2) 1.04490(10)
                                       0.0224(4) Uani d . 1 . .
    O O4 1.1227(2) 0.1121(2) 0.84020(10)
                                       0.0204(3) Uani d D 1 . .
    O O5 1.0630(2) 0.6755(2) 0.49710(10)
                                       0.0220(3) Uani d . 1 . .
    O O6 0.4719(2) 1.2568(2) 0.78060(10)
                                       0.0277(4) Uani d . 1 . .
    O O7 0.2851(2) 1.4257(2) 0.66640(10)
                                       0.0231(4) Uani d . 1 . .
    O O8 0.3813(2) 1.4045(2) 0.44240(10)
                                       0.0199(3) Uani d D 1 . .
    N N1 1.0379(2) 0.2049(2) 1.0719(2) 0.0173(4) Uani d . 1 . .
    N N2 0.4272(2) 1.2985(2) 0.6866(2) 0.0189(4) Uani d . 1 . .
    C C1 0.5276(3) 0.7418(3) 0.9488(2) 0.0175(4) Uani d . 1 . .
    C C2 0.6821(3) 0.5734(3) 0.9247(2) 0.0157(4) Uani d . 1 . .
    C C3 0.7856(3) 0.4675(3) 1.0075(2) 0.0160(4) Uani d . 1 . .
    C C4 0.9342(3) 0.3115(3) 0.9816(2) 0.0153(4) Uani d . 1 . .
    C C5 0.9815(3) 0.2577(3) 0.8741(2) 0.0162(4) Uani d . 1 . .
    C C6 0.8705(3) 0.3642(3) 0.7931(2) 0.0193(4) Uani d . 1 . .
    C C7 0.7247(3) 0.5181(3) 0.8181(2) 0.0185(4) Uani d . 1 . .
    C C8 0.9568(3) 0.7675(3) 0.5691(2) 0.0181(4) Uani d . 1 . .
    C C9 0.8044(3) 0.9364(3) 0.5399(2) 0.0157(4) Uani d . 1 . .
    C C10 0.6886(3) 1.0378(3) 0.6244(2) 0.0157(4) Uani d . 1 . .
    C C11 0.5444(3) 1.1966(3) 0.5950(2) 0.0157(4) Uani d . 1 . .
    C C12 0.5144(3) 1.2565(3) 0.4804(2) 0.0155(4) Uani d . 1 . .
    C C13 0.6380(3) 1.1535(3) 0.3950(2) 0.0174(4) Uani d . 1 . .
    C C14 0.7784(3) 0.9973(3) 0.4242(2) 0.0173(4) Uani d . 1 . .
    H H4o 1.185(4) 0.068(4) 0.892(2) 0.060(10)
                                             Uiso d D 1 . .
    H H8o 0.308(3) 1.452(4) 0.499(2) 0.050(10)
                                             Uiso d D 1 . .
    H H1 0.5013 0.7765 1.0216 0.021 Uiso calc R 1 . .
    H H3 0.7557 0.5010 1.0812 0.019 Uiso calc R 1 . .
    H H6 0.8969 0.3290 0.7203 0.023 Uiso calc R 1 . .
    H H7 0.6514 0.5884 0.7623 0.022 Uiso calc R 1 . .
    H H8 0.9724 0.7290 0.6477 0.022 Uiso calc R 1 . .
    H H10 0.7070 0.9998 0.7023 0.019 Uiso calc R 1 . .
    H H13 0.6238 1.1931 0.3161 0.021 Uiso calc R 1 . .
    H H14 0.8593 0.9290 0.3655 0.021 Uiso calc R 1 . .
loop_
    _atom_site_aniso_label
    _atom_site_aniso_U_11
    _atom_site_aniso_U_22
    _atom_site_aniso_U_33
    _atom_site_aniso_U_12
    _atom_site_aniso_U_13
    _atom_site_aniso_U_23
    O1 0.0187(8) 0.0176(8) 0.0236(8) 0.0041(6) -0.0081(6) -0.0052(6)
    O2 0.0246(8) 0.0218(8) 0.0174(7) -0.0016(7) -0.0057(6) -0.0057(6)
    O3 0.0171(8) 0.0177(8) 0.0261(8) 0.0048(6) -0.0082(6) -0.0059(6)
    O4 0.0169(8) 0.0172(8) 0.0234(8) 0.0048(6) -0.0073(6) -0.0096(6)
    O5 0.0191(8) 0.0171(8) 0.0251(8) 0.0038(6) -0.0071(6) -0.0083(6)
    O6 0.0294(9) 0.0283(9) 0.0199(8) 0.0037(7) -0.0080(7) -0.0121(7)
    O7 0.0175(8) 0.0186(8) 0.0241(8) 0.0047(6) -0.0035(6) -0.0075(6)
    O8 0.0155(8) 0.0171(7) 0.0197(8) 0.0049(6) -0.0051(6) -0.0060(6)
    N1 0.0170(9) 0.0152(9) 0.0187(9) -0.0028(7) -0.0058(7) -0.0035(7)
    N2 0.0171(9) 0.0166(9) 0.0189(9) -0.0004(7) -0.0029(7) -0.0063(7)
    C1 0.0149(10) 0.0145(10) 0.0201(10) -0.0005(8) -0.0023(8) -0.0065(8)
    C2 0.0104(9) 0.0135(10) 0.0198(10) -0.0007(8) -0.0025(8) -0.0040(8)
    C3 0.0149(10) 0.0149(10) 0.0163(10) -0.0025(8) -0.0033(8) -0.0038(8)
    C4 0.0134(10) 0.0138(10) 0.0167(10) -0.0026(8) -0.0055(8) -0.0006(8)
    C5 0.0117(10) 0.0142(10) 0.0204(10) -0.0006(8) -0.0038(8) -0.0048(8)
    C6 0.0177(11) 0.0187(11) 0.0197(10) 0.0010(8) -0.0060(9) -0.0085(8)
    C7 0.0149(10) 0.0175(10) 0.0202(10) -0.0001(8) -0.0070(8) -0.0034(8)
    C8 0.0167(10) 0.0153(10) 0.0199(10) -0.0018(8) -0.0057(8) -0.0034(8)
    C9 0.0145(10) 0.0119(10) 0.0195(10) -0.0020(8) -0.0054(8) -0.0031(8)
    C10 0.0154(10) 0.0147(10) 0.0155(10) -0.0034(8) -0.0047(8) -0.0017(8)
    C11 0.0132(10) 0.0135(10) 0.0182(10) -0.0018(8) -0.0021(8) -0.0053(8)
    C12 0.0123(10) 0.0121(9) 0.0196(10) -0.0013(8) -0.0040(8) -0.0032(8)
    C13 0.0153(10) 0.0170(10) 0.0171(10) 0.0000(8) -0.0057(8) -0.0043(8)
    C14 0.0150(10) 0.0152(10) 0.0189(10) 0.0006(8) -0.0033(8) -0.0075(8)
loop_
    _geom_bond_atom_site_label_1
    _geom_bond_atom_site_label_2
    _geom_bond_site_symmetry_2
    _geom_bond_distance
    _geom_bond_publ_flag
    O1 C1 . 1.222(2) ?
    O2 N1 . 1.223(2) ?
    O3 N1 . 1.242(2) ?
    O4 C5 . 1.341(2) ?
    O5 C8 . 1.214(3) ?
    O6 N2 . 1.226(2) ?
    O7 N2 . 1.241(2) ?
    O8 C12 . 1.335(2) ?
    N1 C4 . 1.457(3) ?
    N2 C11 . 1.447(3) ?
    C1 C2 . 1.473(3) ?
    C2 C3 . 1.385(3) ?
    C2 C7 . 1.403(3) ?
    C3 C4 . 1.394(3) ?
    C4 C5 . 1.399(3) ?
    C5 C6 . 1.408(3) ?
    C6 C7 . 1.370(3) ?
    C8 C9 . 1.475(3) ?
    C9 C10 . 1.380(3) ?
    C9 C14 . 1.406(3) ?
    C10 C11 . 1.397(3) ?
    C11 C12 . 1.405(3) ?
    C12 C13 . 1.408(3) ?
    C13 C14 . 1.368(3) ?
    O4 H4o . 0.840(10)
                     ?
    O8 H8o . 0.840(10)
                     ?
    C1 H1 . 0.9500 ?
    C3 H3 . 0.9500 ?
    C6 H6 . 0.9500 ?
    C7 H7 . 0.9500 ?
    C8 H8 . 0.9500 ?
    C10 H10 . 0.9500 ?
    C13 H13 . 0.9500 ?
    C14 H14 . 0.9500 ?
loop_
    _geom_angle_atom_site_label_1
    _geom_angle_atom_site_label_2
    _geom_angle_atom_site_label_3
    _geom_angle_site_symmetry_1
    _geom_angle_site_symmetry_3
    _geom_angle
    _geom_angle_publ_flag
    O2 N1 O3 . . 122.8(2) ?
    O2 N1 C4 . . 119.0(2) ?
    O3 N1 C4 . . 118.1(2) ?
    O6 N2 O7 . . 122.6(2) ?
    O6 N2 C11 . . 119.1(2) ?
    O7 N2 C11 . . 118.3(2) ?
    O1 C1 C2 . . 122.4(2) ?
    C3 C2 C7 . . 119.4(2) ?
    C3 C2 C1 . . 120.4(2) ?
    C7 C2 C1 . . 120.3(2) ?
    C2 C3 C4 . . 119.4(2) ?
    C3 C4 C5 . . 121.8(2) ?
    C3 C4 N1 . . 117.1(2) ?
    C5 C4 N1 . . 121.1(2) ?
    O4 C5 C4 . . 126.4(2) ?
    O4 C5 C6 . . 115.9(2) ?
    C4 C5 C6 . . 117.7(2) ?
    C7 C6 C5 . . 120.6(2) ?
    C6 C7 C2 . . 121.1(2) ?
    O5 C8 C9 . . 122.9(2) ?
    C10 C9 C14 . . 119.4(2) ?
    C10 C9 C8 . . 120.8(2) ?
    C14 C9 C8 . . 119.8(2) ?
    C9 C10 C11 . . 119.8(2) ?
    C10 C11 C12 . . 121.3(2) ?
    C10 C11 N2 . . 117.7(2) ?
    C12 C11 N2 . . 121.0(2) ?
    O8 C12 C11 . . 126.7(2) ?
    O8 C12 C13 . . 115.7(2) ?
    C11 C12 C13 . . 117.7(2) ?
    C14 C13 C12 . . 120.9(2) ?
    C13 C14 C9 . . 120.9(2) ?
    C5 O4 H4o . . 106(2) ?
    C12 O8 H8o . . 110(2) ?
    O1 C1 H1 . . 118.8 ?
    C2 C1 H1 . . 118.8 ?
    C2 C3 H3 . . 120.3 ?
    C4 C3 H3 . . 120.3 ?
    C7 C6 H6 . . 119.7 ?
    C5 C6 H6 . . 119.7 ?
    C6 C7 H7 . . 119.5 ?
    C2 C7 H7 . . 119.5 ?
    O5 C8 H8 . . 118.5 ?
    C9 C8 H8 . . 118.5 ?
    C9 C10 H10 . . 120.1 ?
    C11 C10 H10 . . 120.1 ?
    C14 C13 H13 . . 119.5 ?
    C12 C13 H13 . . 119.5 ?
    C13 C14 H14 . . 119.6 ?
    C9 C14 H14 . . 119.6 ?
loop_
    _geom_torsion_atom_site_label_1
    _geom_torsion_atom_site_label_2
    _geom_torsion_atom_site_label_3
    _geom_torsion_atom_site_label_4
    _geom_torsion_site_symmetry_1
    _geom_torsion_site_symmetry_2
    _geom_torsion_site_symmetry_3
    _geom_torsion_site_symmetry_4
    _geom_torsion
    _geom_torsion_publ_flag
    O1 C1 C2 C3 . . . . -179.5(2) ?
    O1 C1 C2 C7 . . . . 0.0(3) ?
    C7 C2 C3 C4 . . . . 2.1(3) ?
    C1 C2 C3 C4 . . . . -178.3(2) ?
    C2 C3 C4 C5 . . . . -0.4(3) ?
    C2 C3 C4 N1 . . . . -179.8(2) ?
    O2 N1 C4 C3 . . . . 9.5(3) ?
    O3 N1 C4 C3 . . . . -169.8(2) ?
    O2 N1 C4 C5 . . . . -170.0(2) ?
    O3 N1 C4 C5 . . . . 10.7(3) ?
    C3 C4 C5 O4 . . . . 179.0(2) ?
    N1 C4 C5 O4 . . . . -1.6(3) ?
    C3 C4 C5 C6 . . . . -1.6(3) ?
    N1 C4 C5 C6 . . . . 177.8(2) ?
    O4 C5 C6 C7 . . . . -178.7(2) ?
    C4 C5 C6 C7 . . . . 1.9(3) ?
    C5 C6 C7 C2 . . . . -0.1(3) ?
    C3 C2 C7 C6 . . . . -2.0(3) ?
    C1 C2 C7 C6 . . . . 178.5(2) ?
    O5 C8 C9 C10 . . . . -179.1(2) ?
    O5 C8 C9 C14 . . . . -0.3(3) ?
    C14 C9 C10 C11 . . . . 1.7(3) ?
    C8 C9 C10 C11 . . . . -179.5(2) ?
    C9 C10 C11 C12 . . . . -0.3(3) ?
    C9 C10 C11 N2 . . . . -179.8(2) ?
    O6 N2 C11 C10 . . . . 9.2(3) ?
    O7 N2 C11 C10 . . . . -171.1(2) ?
    O6 N2 C11 C12 . . . . -170.3(2) ?
    O7 N2 C11 C12 . . . . 9.4(3) ?
    C10 C11 C12 O8 . . . . 179.6(2) ?
    N2 C11 C12 O8 . . . . -0.9(3) ?
    C10 C11 C12 C13 . . . . -1.6(3) ?
    N2 C11 C12 C13 . . . . 177.9(2) ?
    O8 C12 C13 C14 . . . . -179.0(2) ?
    C11 C12 C13 C14 . . . . 2.1(3) ?
    C12 C13 C14 C9 . . . . -0.8(3) ?
    C10 C9 C14 C13 . . . . -1.2(3) ?
    C8 C9 C14 C13 . . . . 180.0(2) ?
loop_
    _geom_hbond_atom_site_label_D
    _geom_hbond_atom_site_label_H
    _geom_hbond_atom_site_label_A
    _geom_hbond_site_symmetry_A
    _geom_hbond_distance_DH
    _geom_hbond_distance_HA
    _geom_hbond_distance_DA
    _geom_hbond_angle_DHA
    _geom_hbond_publ_flag
    O4 H4o O1 1_645 0.840(10)
                            2.13(3) 2.676(2) 122(3) y
    O4 H4o O3 . 0.840(10)
                        1.91(2) 2.638(2) 144(3) y
    O8 H8o O5 1_465 0.840(10)
                            2.10(3) 2.687(2) 128(3) y
    O8 H8o O7 . 0.840(10)
                        1.94(2) 2.635(2) 139(3) y
