# Supplementary material for: 4-Hydr­oxy-3-nitro­benzaldehyde
Source: Acta Crystallogr Sect E Struct Rep Online. 2008 Apr 26;64(Pt 5):o915. doi: 10.1107/S1600536808011148 (PMC2961275; doi:10.1107/S1600536808011148)
Supplement: Supplementary file 2 [file e-64-0o915-Isup2.hkl]

# 
# h,k,l, Fc-squared, Fo-squared, sigma(Fo-squared) and status flag 
# 
data_I
_shelx_title '  P-1' 
_shelx_refln_list_code          4 
_shelx_F_calc_maximum      227.69 
_exptl_crystal_F_000       344.00 
_reflns_d_resolution_high  0.7697 
 
loop_ 
 _symmetry_equiv_pos_as_xyz 
 'x, y, z' 
 '-x, -y, -z' 
 
_cell_length_a     8.0415 
_cell_length_b     8.0362 
_cell_length_c    12.2420 
_cell_angle_alpha  71.975 
_cell_angle_beta   70.820 
_cell_angle_gamma  67.323 
 
_shelx_F_squared_multiplier     1.000 
 
loop_ 
 _refln_index_h 
 _refln_index_k 
 _refln_index_l 
 _refln_F_squared_calc 
 _refln_F_squared_meas 
 _refln_F_squared_sigma 
 _refln_observed_status 
   1   0   0        0.63        1.35      0.70 o 
   2   0   0     1430.43     1380.16     11.93 o 
   3   0   0        6.37        5.62      2.28 o 
   4   0   0      406.87      443.68     10.09 o 
   5   0   0        2.64        1.26      2.96 o 
   6   0   0       17.15       18.52      4.51 o 
   7   0   0        0.54        8.10      4.61 o 
   8   0   0       63.13       66.77      8.05 o 
  -9   1   0       24.30       23.81      8.63 o 
  -7   1   0        5.80        2.28      4.07 o 
  -6   1   0       11.61       10.91      4.36 o 
  -5   1   0       52.00       49.90      5.24 o 
  -4   1   0      212.89      217.43      7.47 o 
  -3   1   0     1506.63     1703.63     16.58 o 
  -2   1   0       14.91       17.12      2.38 o 
   0   1   0        3.62        3.43      0.72 o 
   1   1   0        2.83       -3.85      2.57 o 
   2   1   0      136.10      128.24      2.86 o 
   3   1   0      265.56      237.97      4.01 o 
   4   1   0       62.60       64.79      2.98 o 
   5   1   0      341.30      333.51     10.23 o 
   6   1   0      184.02      197.98      9.50 o 
   7   1   0       12.55       17.31      5.33 o 
   8   1   0       40.61       41.65      7.27 o 
   9   1   0       79.36       84.66      9.79 o 
  -8   2   0        8.69        3.54      6.21 o 
  -7   2   0        2.67        4.22      5.62 o 
  -6   2   0       34.20       34.33      5.29 o 
  -5   2   0        2.58       -1.94      2.72 o 
  -4   2   0      151.31      145.23      6.79 o 
  -3   2   0        0.22        0.63      2.09 o 
  -2   2   0      689.74      742.57     13.19 o 
  -1   2   0       22.08       23.86      3.15 o 
   0   2   0     1749.66     1795.18     13.48 o 
   1   2   0        0.02       -1.44      1.03 o 
   2   2   0    51842.73    48422.59    116.82 o 
   3   2   0       21.81       24.41      2.09 o 
   4   2   0      387.34      381.05      5.84 o 
   5   2   0        3.22        2.68      1.86 o 
   6   2   0      156.52      168.97      5.15 o 
   7   2   0        2.16       -1.02      4.46 o 
   8   2   0        0.06        3.10      5.58 o 
   9   2   0        5.31        8.39      6.35 o 
  -7   3   0       40.65       59.11      9.26 o 
  -6   3   0        3.92        3.35      5.14 o 
  -5   3   0      114.95      109.28     11.35 o 
  -4   3   0        2.84        0.08      2.20 o 
  -3   3   0       90.19       84.33      7.69 o 
  -2   3   0       53.88       50.96      4.95 o 
  -1   3   0     2268.48     2501.14     21.82 o 
   0   3   0       10.16       12.70      2.42 o 
   1   3   0      341.00      301.00      3.93 o 
   2   3   0       47.73       49.47      2.25 o 
   3   3   0       11.65       13.95      2.20 o 
   4   3   0      126.25      125.13      4.27 o 
   5   3   0       37.11       35.53      3.10 o 
   6   3   0       40.28       42.60      3.37 o 
   7   3   0       53.42       53.63      7.37 o 
   8   3   0       76.87       93.15      9.84 o 
   9   3   0        0.88       -5.62      5.67 o 
  -7   4   0       10.23        9.41      6.55 o 
  -6   4   0       24.24       29.53      7.13 o 
  -5   4   0        3.52        3.69      4.51 o 
  -4   4   0        9.52       15.68      3.05 o 
  -3   4   0        8.20       12.90      4.41 o 
  -2   4   0      326.44      328.81     10.57 o 
  -1   4   0       12.89       11.25      3.25 o 
   0   4   0      445.91      499.55      7.56 o 
   1   4   0        2.01        0.02      1.33 o 
   2   4   0      610.08      617.09      7.30 o 
   3   4   0        8.73        8.14      2.14 o 
   4   4   0     9664.90     9503.64     45.19 o 
   5   4   0       24.89       27.18      3.17 o 
   6   4   0       67.12       75.48      4.50 o 
   7   4   0        9.74       10.72      5.72 o 
   8   4   0       56.64       57.36      8.78 o 
   9   4   0        0.46       -4.61      5.87 o 
  -6   5   0        0.22       -0.63      5.04 o 
  -5   5   0       35.95       43.74      7.42 o 
  -4   5   0        2.13       -0.44      3.93 o 
  -3   5   0      553.90      504.68     15.08 o 
  -2   5   0       22.80       17.89      4.46 o 
  -1   5   0       57.26       59.06      4.24 o 
   0   5   0        0.20       -2.37      2.01 o 
   1   5   0     1120.51     1128.60     11.45 o 
   2   5   0       26.75       25.11      2.20 o 
   3   5   0       67.76       69.11      3.35 o 
   4   5   0       52.72       49.96      3.89 o 
   5   5   0        7.57        4.13      2.66 o 
   6   5   0       62.54       58.29      4.45 o 
   7   5   0        1.83        7.61      5.19 o 
   8   5   0       12.75       11.98      6.50 o 
   9   5   0       13.68       17.41      7.52 o 
  -5   6   0       18.16       30.16      4.95 o 
  -4   6   0       29.31       45.62      5.23 o 
  -3   6   0        1.08       -3.39      2.62 o 
  -2   6   0        0.74       -3.83      2.55 o 
  -1   6   0        5.93        5.05      2.95 o 
   0   6   0      238.14      253.25      7.34 o 
   1   6   0       21.78       22.31      3.07 o 
   2   6   0      190.15      203.62      5.81 o 
   3   6   0        2.24        0.34      1.94 o 
   4   6   0      142.72      146.64      8.78 o 
   5   6   0       17.62       21.01      3.56 o 
   6   6   0     1811.14     1759.56     18.29 o 
   7   6   0       14.78       17.21      6.06 o 
   8   6   0        9.26        6.84      6.16 o 
   9   6   0        7.03        6.59      6.89 o 
  -4   7   0        1.27        8.63      6.21 o 
  -3   7   0       16.05        8.78      6.06 o 
  -2   7   0        0.17       -0.82      5.38 o 
  -1   7   0      754.99      797.26     22.35 o 
   0   7   0       16.23       20.27      5.82 o 
   1   7   0       15.61       25.84      5.92 o 
   2   7   0        6.27       12.61      5.09 o 
   3   7   0      323.20      336.81     13.43 o 
   4   7   0       14.45       15.58      3.63 o 
   5   7   0        6.68        3.22      3.15 o 
   6   7   0       21.64       20.72      6.11 o 
   7   7   0        4.03        8.78      5.53 o 
   8   7   0       35.02       32.25      7.95 o 
  -3   8   0       21.47       29.77      8.10 o 
  -2   8   0       17.70       17.07      7.08 o 
  -1   8   0        0.13       -1.75      5.38 o 
   0   8   0        0.03        7.86      5.62 o 
   1   8   0        3.03        8.92      5.77 o 
   2   8   0       86.87       75.16      9.07 o 
   3   8   0       16.08       19.20      6.06 o 
   4   8   0       96.31      101.00      8.97 o 
   5   8   0        5.79       13.34      4.04 o 
   6   8   0       34.50       33.94      4.88 o 
   7   8   0       19.16       13.14      6.69 o 
   8   8   0      366.27      356.59     16.97 o 
  -1   9   0        3.73        1.70      6.16 o 
   0   9   0        0.06        0.34      5.82 o 
   1   9   0      548.20      597.49     22.21 o 
   2   9   0        3.90       10.96      6.40 o 
   3   9   0        1.22        3.10      5.58 o 
   4   9   0        2.46        4.12      5.62 o 
   5   9   0       83.17       90.48      9.60 o 
   6   9   0        5.46        5.24      6.01 o 
  -6  -9   1       28.51       35.06      8.05 o 
  -5  -9   1       18.01       16.86      7.54 o 
  -4  -9   1       11.49        9.21      6.50 o 
  -3  -9   1       18.30       18.33      6.84 o 
  -2  -9   1        0.78       -1.60      5.87 o 
  -1  -9   1       48.67       40.15      8.78 o 
   0  -9   1        6.71        6.06      7.03 o 
  -7  -8   1        2.70        0.87      5.77 o 
  -6  -8   1        3.35        0.10      5.53 o 
  -5  -8   1       15.90       12.15      3.96 o 
  -4  -8   1       86.67       88.98      8.97 o 
  -3  -8   1        2.14       -1.60      4.90 o 
  -2  -8   1        3.75       -4.41      4.90 o 
  -1  -8   1        5.18        7.13      5.62 o 
   0  -8   1        0.00        0.78      5.09 o 
   1  -8   1       21.01       19.49      7.22 o 
   2  -8   1       22.86       23.37      7.71 o 
  -8  -7   1      118.27       94.55     10.76 o 
  -7  -7   1        6.36       15.81      6.06 o 
  -6  -7   1        1.52        3.10      5.04 o 
  -5  -7   1      103.57      114.28      6.23 o 
  -4  -7   1      113.89      116.48      6.30 o 
  -3  -7   1      129.04      144.35      9.84 o 
  -2  -7   1       80.97       86.36      8.44 o 
  -1  -7   1       88.71       87.67      8.73 o 
   0  -7   1        1.73        3.39      5.09 o 
   1  -7   1       85.20       93.63      9.79 o 
   2  -7   1        0.01        2.67      5.33 o 
   3  -7   1        0.98       -3.39      4.85 o 
   4  -7   1       53.35       60.18      9.21 o 
  -9  -6   1        7.61        3.30      7.22 o 
  -8  -6   1       10.25        5.38      6.26 o 
  -7  -6   1       19.71        9.41      6.21 o 
  -6  -6   1      295.61      273.67     12.75 o 
  -5  -6   1        0.00       -1.41      4.73 o 
  -4  -6   1       18.44       16.98      5.09 o 
  -3  -6   1        8.32        9.73      2.29 o 
  -2  -6   1      194.83      207.86     14.11 o 
  -1  -6   1        1.57        1.58      2.60 o 
   0  -6   1        0.57        0.03      2.65 o 
   1  -6   1        8.43       12.34      3.29 o 
   2  -6   1        0.22       -1.75      3.54 o 
   3  -6   1        5.96       12.22      4.95 o 
   4  -6   1       39.65       36.27      6.79 o 
   5  -6   1       59.34       68.90      9.16 o 
  -9  -5   1        4.66       14.35      7.42 o 
  -8  -5   1        2.86        9.94      6.64 o 
  -7  -5   1        0.53        1.60      5.14 o 
  -6  -5   1      235.60      223.05     11.49 o 
  -5  -5   1       11.77       13.19      3.15 o 
  -4  -5   1        5.86        5.66      3.76 o 
  -3  -5   1      352.72      337.56      7.10 o 
  -2  -5   1      444.39      419.38      6.59 o 
  -1  -5   1      641.27      628.28      9.47 o 
   0  -5   1      271.12      290.78      7.23 o 
   1  -5   1      223.29      211.03      9.16 o 
   2  -5   1        0.10        6.16      3.83 o 
   3  -5   1       89.24       73.90      7.47 o 
   4  -5   1       22.72       24.97      6.01 o 
   5  -5   1        0.34       -4.22      4.22 o 
   6  -5   1       68.80       93.97     10.33 o 
  -9  -4   1        7.65       12.17      7.18 o 
  -8  -4   1       46.99       48.63      8.34 o 
  -7  -4   1        0.53       -3.64      4.85 o 
  -6  -4   1        4.28        6.74      4.99 o 
  -5  -4   1       20.91       23.53      3.27 o 
  -4  -4   1      528.40      511.48     12.17 o 
  -3  -4   1       46.95       48.30      4.78 o 
  -2  -4   1       55.94       57.98      2.69 o 
  -1  -4   1        0.05       -1.86      1.24 o 
   0  -4   1      311.10      334.82      8.87 o 
   1  -4   1       50.48       53.77      5.04 o 
   2  -4   1        1.44        8.10      3.59 o 
   3  -4   1       61.38       67.89      6.64 o 
   4  -4   1        4.57        4.75      4.27 o 
   5  -4   1        4.35        4.85      4.85 o 
   6  -4   1       33.76       40.63      7.81 o 
   7  -4   1       33.16       54.11      9.07 o 
  -9  -3   1       11.48        2.96      6.79 o 
  -8  -3   1       47.72       41.22      8.05 o 
  -7  -3   1       91.40       88.06      8.97 o 
  -6  -3   1        0.16        7.52      4.90 o 
  -5  -3   1        4.59        1.96      2.11 o 
  -4  -3   1      326.57      333.90      6.14 o 
  -3  -3   1        6.66        4.96      3.90 o 
  -2  -3   1        0.60       -1.27      1.22 o 
  -1  -3   1      844.32      794.19      8.27 o 
   0  -3   1     1243.72     1252.14     14.45 o 
   1  -3   1     1686.75     1731.61     19.10 o 
   2  -3   1      397.98      457.16     11.49 o 
   3  -3   1      231.10      223.70      5.72 o 
   4  -3   1       16.48       15.66      2.74 o 
   5  -3   1       39.35       37.17      3.76 o 
   6  -3   1       75.58       89.03      9.46 o 
   7  -3   1        1.19        4.90      5.48 o 
   8  -3   1       54.83       59.45     10.23 o 
  -9  -2   1       99.49       99.84     10.96 o 
  -8  -2   1       14.84        7.37      5.72 o 
  -7  -2   1       25.40       21.48      5.92 o 
  -6  -2   1      164.52      173.16      9.60 o 
  -5  -2   1      105.32       96.91      3.59 o 
  -4  -2   1       20.18       23.87      3.47 o 
  -3  -2   1      123.42      126.62      4.68 o 
  -2  -2   1      611.48      603.31      5.54 o 
  -1  -2   1      595.12      552.71      5.91 o 
   0  -2   1       92.91       95.73      6.18 o 
   1  -2   1        2.77        2.38      2.38 o 
   2  -2   1      245.73      259.08      8.39 o 
   3  -2   1      145.99      132.67      4.19 o 
   4  -2   1        2.90        5.35      3.22 o 
   5  -2   1       63.78       64.15      4.38 o 
   6  -2   1       16.86       20.69      3.54 o 
   7  -2   1       30.20       30.11      7.32 o 
   8  -2   1       15.45       24.68      7.66 o 
  -9  -1   1      389.30      407.89     17.31 o 
  -8  -1   1      161.02      185.38     11.73 o 
  -7  -1   1        0.42        3.59      4.56 o 
  -6  -1   1       78.91       66.82      6.89 o 
  -5  -1   1      514.53      480.53     12.70 o 
  -4  -1   1       40.74       38.69      4.46 o 
  -3  -1   1       87.50       80.04      4.00 o 
  -2  -1   1      272.43      290.11      2.67 o 
  -1  -1   1        0.46        0.46      0.95 o 
   0  -1   1      476.19      455.22      3.89 o 
   1  -1   1      903.00      904.57     10.72 o 
   2  -1   1     1293.42     1296.93      8.84 o 
   3  -1   1     1381.70     1531.44     14.16 o 
   4  -1   1      147.87      180.96      6.35 o 
   5  -1   1       70.80       84.18      5.77 o 
   6  -1   1      100.47      101.78      6.93 o 
   7  -1   1        1.05        5.38      4.07 o 
   8  -1   1       85.47       65.75      9.60 o 
   9  -1   1        2.38        4.75      6.93 o 
  -9   0   1       32.75       43.93      8.58 o 
  -8   0   1        0.00       -2.96      4.80 o 
  -7   0   1      175.27      181.59     10.28 o 
  -6   0   1      107.25      114.97      8.05 o 
  -5   0   1       25.07       25.17      4.75 o 
  -4   0   1      569.98      600.78     12.22 o 
  -3   0   1      659.15      640.21     10.96 o 
  -2   0   1      457.86      452.54      4.21 o 
  -1   0   1     1269.61     1225.67      9.99 o 
   0   0   1       10.16       -0.59      0.39 o 
   1   0   1     1481.22     1470.98      8.45 o 
   2   0   1       22.77       26.92      1.86 o 
   3   0   1        0.04       -2.69      1.79 o 
   4   0   1       56.58       61.82      4.51 o 
   5   0   1      115.83      107.11      6.06 o 
   6   0   1        0.23       -3.39      3.20 o 
   7   0   1       18.94       30.89      5.58 o 
   8   0   1       21.70       20.80      5.82 o 
  -8   1   1        8.92       11.06      5.72 o 
  -7   1   1      648.78      645.35     17.26 o 
  -6   1   1      172.38      174.71      9.41 o 
  -5   1   1       38.34       40.49      5.14 o 
  -4   1   1      162.44      193.67      7.61 o 
  -3   1   1     1237.76     1304.27     15.90 o 
  -2   1   1      356.53      360.08      7.56 o 
   0   1   1        0.44        1.07      1.07 o 
   1   1   1       13.11        8.57      1.13 o 
   2   1   1     1411.98     1407.23      9.19 o 
   3   1   1      212.92      200.99      3.97 o 
   4   1   1      387.17      365.08      5.78 o 
   5   1   1      282.38      294.86      9.31 o 
   6   1   1        4.92        5.72      4.07 o 
   7   1   1        3.57       -3.30      3.59 o 
   8   1   1      185.21      197.11     11.10 o 
   9   1   1       11.01       10.23      6.11 o 
  -7   2   1       57.15       52.81      7.03 o 
  -6   2   1        0.14       -5.09      3.39 o 
  -5   2   1      253.35      239.30      9.60 o 
  -4   2   1      274.27      305.63      9.60 o 
  -3   2   1        2.42        4.85      2.62 o 
   0   2   1      937.18      962.55     18.09 o 
   1   2   1     2051.64     1934.34     15.23 o 
   2   2   1      245.07      235.41      4.29 o 
   3   2   1      702.05      640.46     10.74 o 
   4   2   1        0.94        2.06      1.69 o 
   5   2   1       12.60       17.71      4.36 o 
   6   2   1        7.66        7.44      2.40 o 
   7   2   1       32.02       43.98      6.55 o 
   8   2   1        0.27       -2.38      4.95 o 
   9   2   1        0.96        0.48      5.72 o 
  -7   3   1       36.53       19.98      7.13 o 
  -6   3   1       23.30       25.36      5.33 o 
  -5   3   1      713.49      677.20     15.57 o 
  -4   3   1       59.06       60.61      5.67 o 
  -3   3   1      203.94      197.40      7.86 o 
  -1   3   1      880.18      926.92     13.33 o 
   0   3   1      806.32      840.23      7.86 o 
   1   3   1      289.09      263.45      3.48 o 
   2   3   1      413.17      363.58      5.85 o 
   3   3   1       16.65       13.39      2.12 o 
   4   3   1      833.22      883.86      9.89 o 
   5   3   1       10.78       12.62      2.49 o 
   6   3   1       39.86       41.29      3.52 o 
   7   3   1       11.42       14.40      5.48 o 
   8   3   1        2.79        6.40      5.67 o 
   9   3   1        0.33        0.29      5.67 o 
  10   3   1      183.28      195.07     14.21 o 
  -7   4   1        8.73        0.10      5.77 o 
  -6   4   1        8.05        8.78      5.53 o 
  -5   4   1       52.10       54.43      6.26 o 
  -4   4   1        1.38        1.45      2.46 o 
  -3   4   1      242.15      240.02      6.82 o 
  -2   4   1      256.51      284.25      9.94 o 
  -1   4   1      118.97      131.57      4.72 o 
   0   4   1      600.99      665.54      8.28 o 
   1   4   1      323.53      302.48      5.12 o 
   2   4   1      389.32      380.35      6.55 o 
   3   4   1      895.12      857.36      9.96 o 
   4   4   1      136.79      129.26      5.84 o 
   5   4   1      111.82      106.40      4.86 o 
   6   4   1        3.89        2.90      2.69 o 
   7   4   1       28.80       32.44      6.40 o 
   8   4   1        2.12       -0.48      5.24 o 
   9   4   1        3.51       15.76      6.89 o 
  10   4   1        0.28        1.50      6.98 o 
  -6   5   1      237.65      271.64     15.66 o 
  -5   5   1       44.56       41.40      4.94 o 
  -4   5   1       24.58       30.42      3.29 o 
  -3   5   1      457.00      416.07      9.99 o 
  -2   5   1        1.49        1.53      2.51 o 
  -1   5   1      240.43      248.88      6.79 o 
   0   5   1      230.68      260.39      6.62 o 
   1   5   1      158.72      160.91      7.95 o 
   2   5   1      606.79      616.12      8.15 o 
   3   5   1       73.55       76.28      4.21 o 
   4   5   1      236.28      213.87      6.23 o 
   5   5   1        0.02        1.24      2.39 o 
   6   5   1      511.25      491.55      9.66 o 
   7   5   1        0.10       -1.21      4.75 o 
   8   5   1        0.09        1.60      5.19 o 
   9   5   1        1.03       -4.65      5.62 o 
  -5   6   1       16.67       24.49      4.71 o 
  -4   6   1        9.02        5.67      3.50 o 
  -3   6   1       17.32       14.94      3.62 o 
  -2   6   1       13.53       22.39      3.69 o 
  -1   6   1      116.21      118.61     14.01 o 
   0   6   1       92.73       93.50      5.36 o 
   1   6   1      176.35      163.36      9.36 o 
   2   6   1      143.72      135.33      8.73 o 
   3   6   1       12.99       10.00      2.95 o 
   4   6   1       77.16       72.97      4.80 o 
   5   6   1      311.72      297.13     13.24 o 
   6   6   1       33.40       31.04      4.99 o 
   7   6   1        8.51       11.64      5.58 o 
   8   6   1        2.15        0.92      5.38 o 
   9   6   1       26.38       39.23      8.87 o 
  -4   7   1      259.90      290.99     15.47 o 
  -3   7   1       22.49       33.70      6.98 o 
  -2   7   1        8.46        3.39      4.99 o 
  -1   7   1      170.52      174.51     11.44 o 
   0   7   1       40.30       51.06      7.22 o 
   1   7   1      107.39      116.33      9.31 o 
   2   7   1      114.96      124.67      9.41 o 
   3   7   1        6.84       -2.13      4.02 o 
   4   7   1      314.89      276.63     11.64 o 
   5   7   1        8.85       12.09      3.48 o 
   6   7   1       62.04       65.89      7.10 o 
   7   7   1        3.22        3.25      5.09 o 
   8   7   1      293.76      264.66     14.16 o 
   9   7   1        0.04       -5.33      6.06 o 
  -3   8   1       16.36       17.46      6.98 o 
  -2   8   1        5.86        1.94      5.33 o 
  -1   8   1        0.27       -2.47      4.90 o 
   0   8   1       22.53       28.66      7.03 o 
   1   8   1       18.22       19.30      6.35 o 
   2   8   1       17.86       17.89      6.40 o 
   3   8   1      100.09      115.70      9.79 o 
   4   8   1       22.09       22.08      5.62 o 
   5   8   1        8.15        4.40      3.62 o 
   6   8   1       10.34       14.67      4.02 o 
   7   8   1      100.45       96.64     10.18 o 
   8   8   1        4.05        7.18      6.50 o 
  -1   9   1        3.68        1.84      5.92 o 
   0   9   1        0.01       -3.49      5.53 o 
   1   9   1       42.15       45.53      8.83 o 
   2   9   1       43.40       51.25      8.83 o 
   3   9   1       25.15       16.10      6.64 o 
   4   9   1       39.43       42.72      7.76 o 
   5   9   1        0.23       -4.18      6.47 o 
   6   9   1      159.73      142.61     10.81 o 
   7   9   1        0.37       -2.62      5.77 o 
   2  10   1       16.82       11.78      7.71 o 
   3  10   1        0.58        3.83      6.64 o 
   4  10   1        2.90        4.46      6.35 o 
  -5  -9   2       16.42        4.56      6.11 o 
  -4  -9   2       17.08        8.53      4.33 o 
  -3  -9   2       42.80       40.88      8.53 o 
  -2  -9   2       50.22       51.01      9.21 o 
  -1  -9   2       74.06       92.86     11.35 o 
   0  -9   2       15.47       15.18      7.56 o 
  -7  -8   2       58.28       83.16      9.84 o 
  -6  -8   2        7.56       -1.02      5.58 o 
  -5  -8   2       17.39       21.77      6.64 o 
  -4  -8   2       25.34       26.29      6.55 o 
  -3  -8   2       12.09        6.63      5.50 o 
  -2  -8   2        0.86       -2.81      4.95 o 
  -1  -8   2      201.58      230.37     13.87 o 
   0  -8   2       49.12       54.55      9.31 o 
   1  -8   2       87.71       98.92     11.10 o 
   2  -8   2        2.70        5.14      6.50 o 
  -8  -7   2        2.01       -6.74      5.96 o 
  -7  -7   2       88.70       73.22      9.50 o 
  -6  -7   2       27.47       11.49      6.21 o 
  -5  -7   2        0.94       -0.25      2.98 o 
  -4  -7   2        3.91        1.35      3.83 o 
  -3  -7   2       39.25       40.37      7.27 o 
  -2  -7   2        0.00       -1.20      2.84 o 
  -1  -7   2       61.03       74.43      8.68 o 
   0  -7   2      120.71      136.84     11.10 o 
   1  -7   2      278.21      272.27     14.40 o 
   2  -7   2       37.55       42.43      7.81 o 
   3  -7   2        3.87        9.46      6.40 o 
   4  -7   2       82.66       77.29     10.09 o 
  -8  -6   2        6.56        8.53      6.64 o 
  -7  -6   2       65.00       66.67      8.97 o 
  -6  -6   2        2.04       -4.51      5.04 o 
  -5  -6   2      131.83      148.68      8.70 o 
  -4  -6   2       23.30       16.59      2.81 o 
  -3  -6   2       26.51       20.18      2.70 o 
  -2  -6   2       55.33       52.72      3.47 o 
  -1  -6   2        4.96        3.24      2.70 o 
   0  -6   2        4.13        3.68      2.95 o 
   1  -6   2      595.83      625.17     16.34 o 
   2  -6   2      112.81      106.14      8.92 o 
   3  -6   2      108.14       91.89      8.63 o 
   4  -6   2        0.32        0.19      4.56 o 
   5  -6   2        6.87       15.52      6.21 o 
  -9  -5   2       24.22       28.27      8.63 o 
  -8  -5   2        1.78        4.02      6.30 o 
  -7  -5   2        3.37        0.10      5.53 o 
  -6  -5   2       27.67       23.42      6.21 o 
  -5  -5   2      187.52      182.03      6.13 o 
  -4  -5   2       11.72       16.45      3.20 o 
  -3  -5   2        1.49        1.83      1.88 o 
  -2  -5   2        8.95        9.55      2.11 o 
  -1  -5   2      113.51      125.19      5.25 o 
   0  -5   2      112.37      127.58      7.52 o 
   1  -5   2       61.41       77.53      6.64 o 
   2  -5   2      230.66      209.77     10.23 o 
   3  -5   2      588.54      534.55     16.34 o 
   4  -5   2       52.45       36.51      6.50 o 
   5  -5   2        1.54        0.68      4.46 o 
   6  -5   2      138.33      150.12     12.90 o 
  -9  -4   2        9.81       16.00      8.10 o 
  -8  -4   2       76.57       72.30      9.70 o 
  -7  -4   2      194.45      213.55     12.51 o 
  -6  -4   2       14.70       15.90      5.82 o 
  -5  -4   2      140.72      150.01      5.17 o 
  -4  -4   2        0.18        1.18      2.14 o 
  -3  -4   2      266.78      262.65      5.23 o 
  -2  -4   2       55.48       48.26      2.72 o 
  -1  -4   2        1.74        3.00      1.87 o 
   0  -4   2      134.24      124.86      6.69 o 
   1  -4   2       16.27       17.41      3.93 o 
   2  -4   2        5.02        9.02      3.73 o 
   3  -4   2     1154.89     1144.79     21.82 o 
   4  -4   2      190.28      188.04     10.81 o 
   5  -4   2      102.81       77.58      8.34 o 
   6  -4   2        2.95        2.52      5.09 o 
   7  -4   2        8.85        8.68      5.92 o 
  -9  -3   2       13.17       17.50      8.05 o 
  -8  -3   2       41.72       32.05      7.61 o 
  -7  -3   2       47.50       49.07      7.76 o 
  -6  -3   2       21.33       16.44      5.72 o 
  -5  -3   2        5.04        8.44      4.46 o 
  -4  -3   2       88.81       90.30      3.92 o 
  -3  -3   2      519.41      535.48      8.68 o 
  -2  -3   2       19.74       18.28      1.90 o 
  -1  -3   2        0.64        0.04      2.72 o 
   0  -3   2       29.74       36.78      3.22 o 
   1  -3   2      399.47      449.55     10.81 o 
   2  -3   2      733.92      792.90     15.57 o 
   3  -3   2       33.95       42.58      2.99 o 
   4  -3   2      295.16      268.68      6.52 o 
   5  -3   2      661.53      599.81     18.57 o 
   6  -3   2       35.37       35.06      6.93 o 
   7  -3   2        0.22       -3.88      4.56 o 
   8  -3   2      111.68      136.55     13.67 o 
  -9  -2   2      206.22      221.60     14.50 o 
  -8  -2   2       21.05       17.55      6.74 o 
  -7  -2   2       36.88       39.47      7.22 o 
  -6  -2   2      137.45      139.84      9.26 o 
  -5  -2   2      507.02      485.77     13.82 o 
  -4  -2   2       16.37       16.22      1.72 o 
  -3  -2   2      407.54      416.22      5.43 o 
  -2  -2   2      220.17      228.10      3.68 o 
  -1  -2   2      242.13      232.28      4.61 o 
   0  -2   2       19.21       26.78      1.98 o 
   1  -2   2      118.78      127.48      5.87 o 
   2  -2   2      127.43      135.87      6.59 o 
   3  -2   2      178.22      199.42      4.58 o 
   4  -2   2        2.09        0.14      1.81 o 
   5  -2   2     1200.95     1221.18     13.48 o 
   6  -2   2      214.66      198.08     12.12 o 
   7  -2   2       77.29       83.11      9.84 o 
   8  -2   2       12.53       10.81      6.74 o 
  -9  -1   2        9.30        6.74      6.98 o 
  -8  -1   2      475.27      472.53     17.65 o 
  -7  -1   2       62.72       55.76      7.47 o 
  -6  -1   2      115.18      115.11      8.44 o 
  -5  -1   2      141.27      130.39      7.95 o 
  -4  -1   2       81.68       85.39      6.01 o 
  -3  -1   2        2.14        0.53      2.62 o 
  -2  -1   2       62.17       61.19      4.36 o 
  -1  -1   2     1961.67     1881.04     10.89 o 
   0  -1   2      621.02      591.11      7.42 o 
   1  -1   2       16.02       19.15      3.10 o 
   2  -1   2       55.19       74.18      2.37 o 
   3  -1   2      678.22      783.86     13.33 o 
   4  -1   2     1166.64     1255.64     11.47 o 
   5  -1   2        3.47        4.92      2.42 o 
   6  -1   2      213.34      211.09      9.31 o 
   7  -1   2      392.65      411.48     17.50 o 
   8  -1   2        9.34        7.03      6.16 o 
   9  -1   2        0.02       -2.33      5.58 o 
  -8   0   2       56.15       50.28      8.00 o 
  -7   0   2      501.21      500.07     16.24 o 
  -6   0   2       30.59       30.06      5.62 o 
  -5   0   2      134.69      140.86      8.44 o 
  -4   0   2      241.66      248.85      8.97 o 
  -3   0   2      785.25      820.68     13.19 o 
  -2   0   2        1.52       -0.58      2.13 o 
  -1   0   2      968.40      939.29     10.23 o 
   0   0   2     3400.78     3157.22      9.51 o 
   1   0   2        0.33       -0.80      1.08 o 
   2   0   2       32.23       24.61      2.67 o 
   3   0   2      527.30      573.29      6.48 o 
   4   0   2       20.52       21.82      3.01 o 
   5   0   2      245.57      266.45      8.05 o 
   6   0   2        0.91        3.93      3.39 o 
   7   0   2      724.22      704.41     15.76 o 
   8   0   2      184.13      188.67     13.33 o 
   9   0   2       42.71       41.31      9.12 o 
  -8   1   2       96.43       88.25      9.55 o 
  -7   1   2       27.85       26.14      6.16 o 
  -6   1   2     1141.44     1124.91     21.43 o 
  -5   1   2      179.87      163.22      8.53 o 
  -4   1   2      253.61      280.90      9.55 o 
  -3   1   2      439.51      481.55     10.86 o 
  -2   1   2       86.45       99.30      4.00 o 
  -1   1   2        0.10        1.67      1.34 o 
   0   1   2       28.43       29.67      1.54 o 
   1   1   2     3020.35     2846.13     11.38 o 
   2   1   2     1805.04     1718.92     11.77 o 
   3   1   2        9.56       10.74      1.77 o 
   4   1   2       35.26       42.88      2.69 o 
   5   1   2      382.79      416.26     10.74 o 
   6   1   2      634.52      673.76     14.30 o 
   7   1   2        0.84        6.35      4.22 o 
   8   1   2       89.54      111.14      8.87 o 
   9   1   2      139.50      150.80     12.95 o 
  -7   2   2       68.09       77.68      8.29 o 
  -6   2   2       89.48       80.20      7.76 o 
  -5   2   2      789.09      736.31     16.29 o 
  -4   2   2       31.70       36.51      4.95 o 
  -3   2   2      323.28      352.71      9.75 o 
  -2   2   2      364.76      412.96      6.22 o 
  -1   2   2      268.28      322.21      6.98 o 
   0   2   2        6.02       10.38      2.47 o 
   1   2   2      584.53      583.96      8.97 o 
   2   2   2     5541.63     5337.04     18.56 o 
   3   2   2       99.40       99.74      5.87 o 
   4   2   2       75.02       72.69      3.42 o 
   5   2   2      402.89      407.23      7.07 o 
   6   2   2        3.63        3.88      2.40 o 
   7   2   2      117.53      129.66      8.78 o 
   8   2   2        0.96        0.05      4.65 o 
   9   2   2      333.33      331.28     14.89 o 
  -7   3   2       25.77       31.71      6.74 o 
  -6   3   2      147.11      127.14      9.12 o 
  -5   3   2       39.00       45.82      5.96 o 
  -4   3   2     1629.03     1584.34     22.74 o 
  -3   3   2      229.73      237.36      6.15 o 
  -2   3   2      283.42      330.70      9.12 o 
  -1   3   2      734.90      802.21     13.14 o 
   0   3   2       14.49       16.83      3.01 o 
   1   3   2       10.17       11.93      2.96 o 
   2   3   2      367.01      349.79      5.90 o 
   3   3   2     1170.78     1171.14     10.34 o 
   4   3   2     1083.91     1068.40     10.63 o 
   5   3   2        0.23       -2.54      1.86 o 
   6   3   2       16.38       13.13      4.80 o 
   7   3   2      117.62      123.11      5.49 o 
   8   3   2      189.51      214.52     11.83 o 
   9   3   2        2.51       13.43      6.69 o 
  10   3   2       20.69       17.21      7.52 o 
  -7   4   2        1.31        2.23      5.96 o 
  -6   4   2       28.79       26.82      4.67 o 
  -5   4   2      147.34      151.67      7.16 o 
  -4   4   2      124.80      110.85      5.46 o 
  -3   4   2      686.42      622.41     10.35 o 
  -2   4   2       30.26       40.17      3.46 o 
  -1   4   2      345.01      364.05     19.03 o 
   0   4   2      308.64      343.61      8.07 o 
   1   4   2        3.08        1.41      2.72 o 
   2   4   2        1.88        1.18      1.83 o 
   3   4   2       94.24       93.91      4.10 o 
   4   4   2     2614.38     2622.82     17.68 o 
   5   4   2       78.68       75.89      6.35 o 
   6   4   2       44.24       45.08      5.87 o 
   7   4   2      115.91      122.40      5.67 o 
   8   4   2       16.75       11.44      5.87 o 
   9   4   2       31.07       34.48      7.66 o 
  10   4   2        1.30       -1.36      6.45 o 
  -6   5   2        5.60       17.02      6.79 o 
  -5   5   2       37.11       33.58      4.68 o 
  -4   5   2      164.23      146.51      6.44 o 
  -3   5   2       12.86       11.26      5.94 o 
  -2   5   2     1103.22     1147.76     14.63 o 
  -1   5   2       98.30       98.67     10.62 o 
   0   5   2      104.24      109.60      4.92 o 
   1   5   2      498.09      470.78     12.80 o 
   2   5   2        0.03       -2.91      2.91 o 
   3   5   2        4.10       -0.77      2.72 o 
   4   5   2      271.41      264.13      6.80 o 
   5   5   2      332.96      338.43      7.74 o 
   6   5   2      406.70      416.01      8.92 o 
   7   5   2        5.37        3.08      2.98 o 
   8   5   2        9.52       10.57      5.67 o 
   9   5   2       28.01       37.14      7.90 o 
  10   5   2       41.86       61.78      9.99 o 
  -4   6   2       23.20       19.74      6.48 o 
  -3   6   2      134.81      156.70      7.19 o 
  -2   6   2      135.94      115.35      5.85 o 
  -1   6   2      302.42      286.40      7.69 o 
   0   6   2       30.02       28.75      5.53 o 
   1   6   2      159.34      171.70      9.55 o 
   2   6   2      201.56      184.89      9.50 o 
   3   6   2       49.91       45.20      3.96 o 
   4   6   2        2.80        3.64      2.69 o 
   5   6   2        3.64        2.98      3.69 o 
   6   6   2      999.89      981.73     13.99 o 
   7   6   2       34.08       40.06      4.40 o 
   8   6   2       15.17       27.59      6.93 o 
   9   6   2       18.67       24.05      7.42 o 
  -4   7   2        6.30       15.71      5.87 o 
  -3   7   2       28.88       32.25      6.84 o 
  -2   7   2      128.83      116.18     10.04 o 
  -1   7   2        2.48        3.64      4.75 o 
   0   7   2      341.58      381.52     15.03 o 
   1   7   2       10.61       13.04      5.24 o 
   2   7   2       10.46       16.10      5.14 o 
   3   7   2      158.92      152.79      9.50 o 
   4   7   2        1.82        2.59      2.99 o 
   5   7   2        0.00       -2.76      2.74 o 
   6   7   2       89.71      103.93      6.05 o 
   7   7   2      106.52      107.11      9.92 o 
   8   7   2      149.73      153.95     11.40 o 
   9   7   2        5.31        8.19      6.93 o 
  -3   8   2        4.20        1.70      5.58 o 
  -2   8   2        4.85       -1.16      5.24 o 
  -1   8   2       55.92       56.88      8.49 o 
   0   8   2      106.47      105.85     10.33 o 
   1   8   2       81.56       80.83      9.21 o 
   2   8   2       27.53       29.14      6.35 o 
   3   8   2       46.29       43.40      7.27 o 
   4   8   2      140.81      130.34      9.79 o 
   5   8   2       28.24       29.51      4.47 o 
   6   8   2        8.98        5.35      4.32 o 
   7   8   2        0.82        1.96      3.64 o 
   8   8   2      368.80      331.76     16.05 o 
  -1   9   2       13.18        7.76      6.79 o 
   0   9   2       74.28       73.80     10.23 o 
   1   9   2       30.30       23.76      7.37 o 
   2   9   2       55.87       58.53      8.92 o 
   3   9   2        0.01       -3.20      5.09 o 
   4   9   2        0.15       -6.30      4.95 o 
   5   9   2       31.54       27.35      6.93 o 
   6   9   2        1.10       -3.01      3.47 o 
   7   9   2        0.52        1.90      3.95 o 
   2  10   2       63.69       76.81     11.01 o 
   3  10   2       14.33       13.48      7.13 o 
   4  10   2       18.22        6.74      6.35 o 
   5  10   2       10.15       11.64      6.93 o 
  -3  -9   3       98.90      124.42     12.07 o 
  -2  -9   3        0.11       -1.60      6.30 o 
  -1  -9   3       14.47        9.02      6.89 o 
  -6  -8   3        0.48        0.53      5.77 o 
  -5  -8   3        1.77       10.04      5.82 o 
  -4  -8   3        2.61        0.42      5.38 o 
  -3  -8   3        1.68       -0.47      3.37 o 
  -2  -8   3        7.18        4.95      6.06 o 
  -1  -8   3      544.70      568.78     20.56 o 
   0  -8   3      126.94      157.45     13.09 o 
   1  -8   3       10.04       11.54      7.32 o 
   2  -8   3        0.49        1.55      6.35 o 
  -7  -7   3       44.92       48.00      8.78 o 
  -6  -7   3       76.98       61.34      8.78 o 
  -5  -7   3        2.41        9.99      5.48 o 
  -4  -7   3       27.18       32.67      4.40 o 
  -3  -7   3        0.66        0.20      2.90 o 
  -2  -7   3       61.19       70.46      8.24 o 
  -1  -7   3       68.20       91.35      9.55 o 
   0  -7   3        2.54       -1.99      4.99 o 
   1  -7   3       47.38       49.22      8.24 o 
  -8  -6   3       64.91       67.84      9.99 o 
  -7  -6   3       32.46       37.97      8.15 o 
  -6  -6   3        4.66        0.34      5.04 o 
  -5  -6   3       93.17       95.91      9.12 o 
  -4  -6   3        3.27       -0.17      2.36 o 
  -3  -6   3        3.61        2.95      2.37 o 
  -2  -6   3       36.18       40.88      4.64 o 
  -1  -6   3        0.27       -0.38      2.68 o 
   0  -6   3       15.74       18.18      4.99 o 
   1  -6   3     1026.86     1082.33     22.31 o 
   2  -6   3      303.73      296.46     13.29 o 
   3  -6   3       25.56       35.11      6.89 o 
   4  -6   3        7.51       -1.65      4.36 o 
   5  -6   3       44.77       43.69      8.10 o 
  -8  -5   3        0.08       -3.20      6.30 o 
  -7  -5   3        3.01        5.38      5.72 o 
  -6  -5   3       20.58       26.14      6.69 o 
  -5  -5   3      155.56      148.86     10.04 o 
  -4  -5   3      233.12      252.25      7.09 o 
  -3  -5   3        0.91       -1.24      1.95 o 
  -2  -5   3       64.85       64.92      3.52 o 
  -1  -5   3       32.20       34.96      3.85 o 
   0  -5   3       41.25       28.71      5.09 o 
   1  -5   3        1.68       -4.36      3.20 o 
   2  -5   3       30.08       31.37      5.77 o 
   3  -5   3       89.27       79.28      7.86 o 
   4  -5   3       23.58       25.84      6.11 o 
   5  -5   3      214.06      196.38     12.70 o 
   6  -5   3       23.57       19.74      6.84 o 
  -8  -4   3        1.87        4.27      6.79 o 
  -7  -4   3      111.76      104.35     10.52 o 
  -6  -4   3      268.06      283.91     13.33 o 
  -5  -4   3       31.37       35.64      6.55 o 
  -4  -4   3        2.03        2.77      3.05 o 
  -3  -4   3      387.42      382.55      6.36 o 
  -2  -4   3       86.04       86.65      3.58 o 
  -1  -4   3       23.12       24.23      2.75 o 
   0  -4   3      102.58      112.25      6.98 o 
   1  -4   3        9.11       13.33      4.02 o 
   2  -4   3       44.92       32.97      5.33 o 
   3  -4   3     1363.30     1252.63     23.52 o 
   4  -4   3      472.93      424.09     15.42 o 
   5  -4   3       28.90       45.10      7.18 o 
   6  -4   3       29.34       33.41      7.66 o 
   7  -4   3       47.72       53.10      9.31 o 
  -9  -3   3        6.09        0.10      6.98 o 
  -8  -3   3       15.86        7.52      6.40 o 
  -7  -3   3       87.89       73.32      9.12 o 
  -6  -3   3        5.43       12.27      5.72 o 
  -5  -3   3       33.58       33.02      6.01 o 
  -4  -3   3      242.21      249.79      6.96 o 
  -3  -3   3      465.42      449.52      6.14 o 
  -2  -3   3      824.69      832.02      7.95 o 
  -1  -3   3       11.67       10.11      2.11 o 
   0  -3   3       72.30       85.24      4.46 o 
   1  -3   3      238.58      257.09      9.12 o 
   2  -3   3        4.33        4.12      3.39 o 
   3  -3   3       97.10      109.22      3.92 o 
   4  -3   3       91.57      103.23      8.49 o 
   5  -3   3       70.82       48.97      6.79 o 
   6  -3   3       35.34       29.14      6.64 o 
   7  -3   3      122.76      127.87     11.78 o 
   8  -3   3        8.68        2.57      6.11 o 
  -9  -2   3       67.74       64.54     10.57 o 
  -8  -2   3        2.17        2.18      5.96 o 
  -7  -2   3      120.89      115.84     10.13 o 
  -6  -2   3        6.89        7.32      5.14 o 
  -5  -2   3      226.53      241.38     10.72 o 
  -4  -2   3      880.02      809.34     16.24 o 
  -3  -2   3        4.09        2.68      1.43 o 
  -2  -2   3      109.01      105.84      4.13 o 
  -1  -2   3     1324.48     1299.29     10.74 o 
   0  -2   3      560.56      558.34      6.50 o 
   1  -2   3      139.28      121.08      6.21 o 
   2  -2   3      108.52      109.20      6.40 o 
   3  -2   3       80.35       87.80      3.54 o 
   4  -2   3       83.05       77.03     10.81 o 
   5  -2   3     1142.81     1097.22     23.47 o 
   6  -2   3      434.57      420.84     16.68 o 
   7  -2   3        8.87       17.12      6.45 o 
   8  -2   3       27.93       38.11      8.83 o 
  -8  -1   3        3.66        9.16      6.50 o 
  -7  -1   3       34.36       18.96      6.06 o 
  -6  -1   3       18.23       14.74      5.33 o 
  -5  -1   3      145.96      147.46      8.63 o 
  -4  -1   3       28.88       33.12      4.80 o 
  -3  -1   3      164.22      162.92      7.22 o 
  -2  -1   3     1565.34     1528.58     16.78 o 
  -1  -1   3      750.00      736.62      9.09 o 
   0  -1   3     2301.82     2147.68     14.79 o 
   1  -1   3      151.38      151.87      2.56 o 
   2  -1   3       13.17       29.87      3.83 o 
   3  -1   3      655.92      670.69     13.75 o 
   4  -1   3       12.51       21.59      4.92 o 
   5  -1   3      261.22      277.83      7.86 o 
   6  -1   3      107.39      106.24      9.07 o 
   7  -1   3       12.49        7.47      5.38 o 
   8  -1   3       18.63       12.90      6.55 o 
   9  -1   3       37.89       27.35      8.53 o 
  -8   0   3       60.67       64.39      8.83 o 
  -7   0   3      254.90      242.01     12.41 o 
  -6   0   3        2.70        1.55      4.17 o 
  -5   0   3      107.73      115.07      8.24 o 
  -4   0   3       28.97       24.24      4.36 o 
  -3   0   3      357.49      378.36      9.94 o 
  -2   0   3     1640.08     1613.92     17.07 o 
  -1   0   3      118.33      103.84      2.68 o 
   0   0   3      683.71      712.43      5.01 o 
   1   0   3     2089.71     2075.38      8.34 o 
   2   0   3     1139.90     1166.95      9.91 o 
   3   0   3      281.79      248.85      3.57 o 
   4   0   3       29.30       38.01      5.87 o 
   5   0   3      127.58      133.62      5.70 o 
   6   0   3       71.50       71.81      4.75 o 
   7   0   3      635.22      652.18     20.61 o 
   8   0   3      247.94      250.16     14.89 o 
   9   0   3        0.17        1.55      5.92 o 
  -8   1   3       95.19       81.17      9.46 o 
  -7   1   3      231.85      247.73     12.80 o 
  -6   1   3        7.39       11.25      4.90 o 
  -5   1   3       94.42       96.78      7.81 o 
  -4   1   3       19.26       20.50      2.08 o 
  -3   1   3      224.55      243.44      4.35 o 
  -2   1   3       32.28       55.82      3.95 o 
  -1   1   3      310.31      329.36      4.36 o 
   0   1   3     4162.80     4092.32     16.61 o 
   1   1   3      128.05      144.16      3.24 o 
   2   1   3     1770.67     1657.87      7.83 o 
   3   1   3      277.17      283.92      3.93 o 
   4   1   3        1.13       -0.45      1.35 o 
   5   1   3      594.47      623.26      7.44 o 
   6   1   3       28.41       40.33      5.79 o 
   7   1   3      162.73      175.98      7.11 o 
   8   1   3       58.74       61.53      8.68 o 
   9   1   3        3.13       10.43      6.84 o 
  -8   2   3       13.82       19.59      7.18 o 
  -7   2   3        1.35       -3.30      4.80 o 
  -6   2   3      261.58      239.83     11.64 o 
  -5   2   3      656.11      606.65     15.81 o 
  -4   2   3        1.15        1.37      2.45 o 
  -3   2   3       38.60       49.95      3.04 o 
  -2   2   3       90.10       97.11      3.63 o 
  -1   2   3      201.97      244.29      6.26 o 
   0   2   3      744.12      782.04     10.38 o 
   1   2   3      490.88      433.55      6.76 o 
   2   2   3     1179.47     1190.74      8.39 o 
   3   2   3      937.15      927.50      8.97 o 
   4   2   3      644.92      622.46      7.65 o 
   5   2   3      191.31      180.35      5.11 o 
   6   2   3        4.35        3.28      2.47 o 
   7   2   3       79.78       70.24      5.72 o 
   8   2   3       37.19       29.19      6.40 o 
   9   2   3      283.70      290.02     16.24 o 
  10   2   3       97.24      120.88     12.95 o 
  -7   3   3       31.43       37.29      7.37 o 
  -6   3   3      118.63      103.77      8.87 o 
  -5   3   3      346.91      340.69     12.90 o 
  -4   3   3      107.18      103.76      4.92 o 
  -3   3   3       92.39       96.11      4.47 o 
  -2   3   3       17.92       25.70      3.59 o 
  -1   3   3      241.07      268.15      7.90 o 
   0   3   3        0.29        4.32      2.62 o 
   1   3   3      202.89      222.86      7.03 o 
   2   3   3     2767.19     2714.68     22.45 o 
   3   3   3       96.67       88.27      4.60 o 
   4   3   3      292.75      277.65      5.83 o 
   5   3   3      143.46      140.10      4.94 o 
   6   3   3        0.23        0.69      2.24 o 
   7   3   3      280.19      283.19     11.13 o 
   8   3   3       17.64       23.76      5.96 o 
   9   3   3       42.03       37.00      7.37 o 
  10   3   3       16.33       18.23      7.76 o 
  -6   4   3       37.56       40.34      7.03 o 
  -5   4   3        9.66       13.43      4.95 o 
  -4   4   3      598.26      513.18      9.97 o 
  -3   4   3      991.38      952.61     12.69 o 
  -2   4   3        0.75        1.94      2.96 o 
  -1   4   3        0.11       -0.87      2.72 o 
   0   4   3      118.48      116.47      6.64 o 
   1   4   3        4.38        7.61      3.10 o 
   2   4   3        5.49        1.07      2.76 o 
   3   4   3      259.69      253.79      5.98 o 
   4   4   3      612.98      609.17      8.98 o 
   5   4   3      212.22      212.56      6.89 o 
   6   4   3      131.91      120.07      5.38 o 
   7   4   3       80.43       84.26      5.09 o 
   8   4   3        5.97        9.55      5.43 o 
   9   4   3       32.51       17.99      6.50 o 
  10   4   3       16.69       33.94      8.24 o 
  -6   5   3       11.57        7.81      6.26 o 
  -5   5   3       84.20       95.84      9.33 o 
  -4   5   3       81.49       59.99      4.09 o 
  -3   5   3      336.33      309.14      6.97 o 
  -2   5   3      277.14      259.31     11.61 o 
  -1   5   3       10.48       11.12      2.91 o 
   0   5   3       13.19       11.61      2.23 o 
   1   5   3      159.49      168.45      8.24 o 
   2   5   3        6.23        6.35      3.25 o 
   3   5   3       40.20       37.25      3.48 o 
   4   5   3      727.33      736.29     10.77 o 
   5   5   3      218.90      208.68      6.51 o 
   6   5   3        1.37        1.59      2.64 o 
   7   5   3       37.93       43.52      5.75 o 
   8   5   3        2.62        1.16      4.80 o 
   9   5   3      106.12       98.09     10.13 o 
  10   5   3        5.65        6.45      6.93 o 
  -4   6   3       66.60       75.05      6.18 o 
  -3   6   3       23.78       22.74      5.48 o 
  -2   6   3      667.19      607.91     17.31 o 
  -1   6   3      772.57      810.79     19.15 o 
   0   6   3        6.24        4.51      4.12 o 
   1   6   3        5.43        4.46      4.07 o 
   2   6   3       66.41       55.28      6.16 o 
   3   6   3        8.57        4.80      4.02 o 
   4   6   3       52.50       38.54     10.84 o 
   5   6   3       52.53       57.67      4.49 o 
   6   6   3      212.24      201.74      7.14 o 
   7   6   3       53.51       64.59      5.16 o 
   8   6   3        9.49       11.30      5.77 o 
   9   6   3       29.05       23.95      7.18 o 
  10   6   3        9.57        8.05      6.98 o 
  -3   7   3       94.41      112.25     10.13 o 
  -2   7   3       22.58       22.50      6.11 o 
  -1   7   3      196.56      178.59     11.40 o 
   0   7   3      278.20      285.60     13.29 o 
   1   7   3       10.59       18.09      5.38 o 
   2   7   3        9.14        6.55      4.36 o 
   3   7   3       81.91       80.49      7.52 o 
   4   7   3        1.09       -0.44      4.12 o 
   5   7   3        1.15        1.60      3.01 o 
   6   7   3      154.14      139.69      6.66 o 
   7   7   3      162.59      154.98     15.54 o 
   8   7   3       30.51       39.76      7.76 o 
   9   7   3        6.45       14.79      7.13 o 
  -3   8   3        0.21        2.42      5.67 o 
  -2   8   3       76.60       90.38     10.13 o 
  -1   8   3       23.58       20.22      6.64 o 
   0   8   3      383.47      381.18     16.53 o 
   1   8   3      343.83      379.96     16.00 o 
   2   8   3        8.02       13.14      5.43 o 
   3   8   3        4.48       17.21      5.58 o 
   4   8   3       23.75       25.36      6.21 o 
   5   8   3        7.23        5.14      5.07 o 
   6   8   3       46.23       46.09      9.04 o 
   7   8   3        4.40        9.71      3.97 o 
   8   8   3       67.13       78.94      9.94 o 
  -1   9   3       52.81       54.94      9.46 o 
   0   9   3        0.96       -0.29      5.72 o 
   1   9   3       72.72       58.14      9.07 o 
   2   9   3      155.39      145.61     11.93 o 
   3   9   3       29.52       28.03      7.22 o 
   4   9   3        5.30        8.53      6.01 o 
   5   9   3       32.12       26.04      6.69 o 
   6   9   3        1.36        3.49      5.62 o 
   7   9   3        1.10       -0.01      3.79 o 
   2  10   3      131.41      120.21     12.17 o 
   3  10   3       99.51       84.71     10.76 o 
   4  10   3        5.20       18.09      7.22 o 
   5  10   3        2.11       -8.15      5.43 o 
   6  10   3        6.62        5.19      6.35 o 
  -5  -8   4       28.66       37.24      7.81 o 
  -4  -8   4       14.51        0.92      5.14 o 
  -3  -8   4       19.81       18.04      5.82 o 
  -2  -8   4        0.69       -5.09      5.29 o 
  -1  -8   4      212.38      247.25     15.18 o 
   0  -8   4       51.52       72.54     10.38 o 
   1  -8   4       51.72       47.52      9.46 o 
  -6  -7   4       44.06       36.42      8.24 o 
  -5  -7   4       38.59       33.85      7.03 o 
  -4  -7   4       59.16       77.83      8.19 o 
  -3  -7   4       27.13       33.39      4.60 o 
  -2  -7   4      339.43      349.85     15.03 o 
  -1  -7   4       35.49       43.83      7.81 o 
   0  -7   4       52.05       58.48      8.49 o 
  -7  -6   4        5.99        3.98      6.11 o 
  -6  -6   4       22.62        4.80      5.58 o 
  -5  -6   4       43.98       45.14      7.32 o 
  -4  -6   4       14.71       19.42      4.39 o 
  -3  -6   4      105.62      108.02      5.33 o 
  -2  -6   4        0.23        0.51      2.30 o 
  -1  -6   4       76.48       82.11      5.69 o 
   0  -6   4        2.27        1.16      4.12 o 
   1  -6   4      546.79      582.41     17.75 o 
   2  -6   4       32.69       27.59      6.50 o 
   3  -6   4      147.99      138.19     10.96 o 
   4  -6   4        0.05        6.01      5.38 o 
   5  -6   4        0.00        4.27      5.77 o 
  -8  -5   4       14.84        1.94      6.84 o 
  -7  -5   4        5.62        6.11      6.35 o 
  -6  -5   4       41.08       29.24      7.18 o 
  -5  -5   4       11.84       12.85      5.72 o 
  -4  -5   4      152.13      149.11      9.60 o 
  -3  -5   4      188.05      180.19      5.57 o 
  -2  -5   4      197.98      195.72      5.41 o 
  -1  -5   4      156.76      155.23      5.80 o 
   0  -5   4      467.04      482.81     14.40 o 
   1  -5   4       63.00       60.22      7.08 o 
   2  -5   4       95.75      103.33      8.63 o 
   3  -5   4       38.91       35.20      6.59 o 
   4  -5   4        8.46       11.30      5.09 o 
   5  -5   4       39.93       50.48      8.10 o 
   6  -5   4        6.12       -2.72      5.29 o 
  -8  -4   4       21.09       11.64      7.27 o 
  -7  -4   4       17.05       11.93      6.89 o 
  -6  -4   4        1.20        4.75      5.43 o 
  -5  -4   4        8.97       11.10      5.53 o 
  -4  -4   4       38.66       36.76      6.40 o 
  -3  -4   4      143.92      141.08      4.42 o 
  -2  -4   4      100.56      104.31      5.04 o 
  -1  -4   4      370.36      376.97      7.64 o 
   0  -4   4       35.40       37.04      3.10 o 
   1  -4   4      169.40      181.98      9.50 o 
   2  -4   4        9.80       11.10      4.51 o 
   3  -4   4     1192.73     1127.77     22.94 o 
   4  -4   4        1.30        0.15      4.07 o 
   5  -4   4      261.67      211.07     12.32 o 
   6  -4   4        1.69       -2.57      4.70 o 
   7  -4   4        3.39        4.90      5.72 o 
  -8  -3   4       42.94       41.56      8.63 o 
  -7  -3   4        2.96        5.77      6.11 o 
  -6  -3   4       77.36       85.00      8.87 o 
  -5  -3   4       99.05      115.31      9.12 o 
  -4  -3   4      116.02      114.39      8.10 o 
  -3  -3   4      142.69      133.79      3.93 o 
  -2  -3   4      456.69      447.31      8.32 o 
  -1  -3   4      740.41      718.74      9.51 o 
   0  -3   4      677.21      686.40      8.46 o 
   1  -3   4      408.58      420.45     12.12 o 
   2  -3   4      408.93      396.74     12.46 o 
   3  -3   4       90.07       86.46      7.47 o 
   4  -3   4      108.65      108.13      8.53 o 
   5  -3   4      177.70      141.73     10.33 o 
   6  -3   4       28.11       28.27      6.89 o 
   7  -3   4        6.74        0.63      5.43 o 
  -8  -2   4        0.75       -6.26      5.67 o 
  -7  -2   4        0.99       -7.06      4.70 o 
  -6  -2   4       35.41       19.25      6.26 o 
  -5  -2   4       97.34      110.65      8.68 o 
  -4  -2   4      100.04       93.10      7.22 o 
  -3  -2   4        5.25        6.06      2.89 o 
  -2  -2   4       70.81       86.80      4.16 o 
  -1  -2   4      293.07      297.06      5.93 o 
   0  -2   4      373.84      343.25      5.73 o 
   1  -2   4     1014.95     1105.93      8.92 o 
   2  -2   4       48.06       32.20      4.56 o 
   3  -2   4      145.28      140.76      8.15 o 
   4  -2   4       26.09       23.61      5.04 o 
   5  -2   4     1611.72     1485.52     26.81 o 
   6  -2   4       20.34       11.49      5.24 o 
   7  -2   4      272.80      257.53     14.35 o 
   8  -2   4        4.30        7.27      5.82 o 
  -8  -1   4       20.48       21.24      7.61 o 
  -7  -1   4       71.98       76.08      9.02 o 
  -6  -1   4       86.99       78.17      8.24 o 
  -5  -1   4       72.58       77.05      7.32 o 
  -4  -1   4      363.45      359.06     11.59 o 
  -3  -1   4      543.52      557.34     12.56 o 
  -2  -1   4      411.27      393.11     12.68 o 
  -1  -1   4      751.35      699.37      8.18 o 
   0  -1   4      946.72      887.09      7.99 o 
   1  -1   4     1538.67     1560.31      9.09 o 
   2  -1   4     1485.63     1512.14     19.35 o 
   3  -1   4      434.80      424.67     11.78 o 
   4  -1   4      110.82      113.61      7.52 o 
   5  -1   4       73.06       66.67      7.03 o 
   6  -1   4       67.94       73.46      8.10 o 
   7  -1   4      327.14      315.33     15.37 o 
   8  -1   4       26.72       28.80      7.61 o 
   9  -1   4        0.14       -5.53      5.67 o 
  -8   0   4      100.05       91.55     10.38 o 
  -7   0   4       33.07       30.94      6.84 o 
  -6   0   4        3.34        4.36      4.90 o 
  -5   0   4        9.76        9.07      4.41 o 
  -4   0   4       38.65       44.37      5.58 o 
  -3   0   4      473.16      488.34     11.83 o 
  -2   0   4      639.04      582.94     11.35 o 
  -1   0   4        0.01        2.16      1.13 o 
   0   0   4       77.47       70.23      2.45 o 
   1   0   4      179.74      200.38      3.56 o 
   2   0   4      491.06      455.49      6.86 o 
   3   0   4     1228.12     1296.61     18.33 o 
   4   0   4        1.41        2.00      1.43 o 
   5   0   4       17.74       17.42      3.42 o 
   6   0   4       37.88       39.13      6.40 o 
   7   0   4     1202.95     1161.42     26.72 o 
   8   0   4       58.22       50.38      8.63 o 
   9   0   4      183.24      196.19     14.64 o 
  -8   1   4       14.78        9.46      6.64 o 
  -7   1   4        0.12        0.34      4.65 o 
  -6   1   4        6.14       12.51      5.14 o 
  -5   1   4      142.13      144.45      9.26 o 
  -4   1   4      141.79      145.13      8.29 o 
  -3   1   4      390.49      364.35     10.86 o 
  -2   1   4      990.49     1016.22      7.59 o 
  -1   1   4     1348.67     1349.14     13.07 o 
   0   1   4     1084.11     1083.25      8.34 o 
   1   1   4     1357.96     1244.57      9.11 o 
   2   1   4      546.61      510.57      6.60 o 
   3   1   4      956.77      986.60      8.84 o 
   4   1   4     1222.28     1242.85      9.93 o 
   5   1   4      172.92      172.14      4.25 o 
   6   1   4        0.07       -1.63      1.86 o 
   7   1   4       26.24       27.68      3.88 o 
   8   1   4       25.99       34.28      7.22 o 
   9   1   4      312.97      308.44     16.97 o 
  -7   2   4       13.15       17.21      6.26 o 
  -6   2   4       91.50       94.31      8.83 o 
  -5   2   4      283.30      286.96     11.98 o 
  -4   2   4       22.62       17.99      4.95 o 
  -3   2   4      128.23      130.08      4.32 o 
  -2   2   4       24.12       37.12      4.19 o 
  -1   2   4     1273.89     1381.56     13.72 o 
   0   2   4     1155.97     1110.12     12.46 o 
   1   2   4        0.12        0.85      1.36 o 
   2   2   4        0.23       -1.33      1.72 o 
   3   2   4        0.74        1.88      1.30 o 
   4   2   4      205.28      190.04      3.95 o 
   5   2   4      548.79      564.45      8.34 o 
   6   2   4       16.44       20.83      2.54 o 
   7   2   4        5.76        5.37      2.33 o 
   8   2   4       35.20       37.55      4.64 o 
   9   2   4      585.43      610.77     22.11 o 
  10   2   4       53.85       65.22     10.04 o 
  -7   3   4        1.91       -2.04      5.48 o 
  -6   3   4       12.65        3.88      5.09 o 
  -5   3   4        0.02        6.69      4.46 o 
  -4   3   4        2.54        4.61      4.32 o 
  -3   3   4      165.22      161.86      5.45 o 
  -2   3   4      159.82      166.78      5.24 o 
  -1   3   4      692.81      675.70     11.88 o 
   0   3   4      924.51      958.39     13.72 o 
   1   3   4      881.93      853.56     12.85 o 
   2   3   4      988.34      992.78      7.37 o 
   3   3   4      639.07      585.52      5.80 o 
   4   3   4       18.64       19.33      1.96 o 
   5   3   4      186.89      188.36      4.52 o 
   6   3   4      416.95      421.18      6.98 o 
   7   3   4       34.67       30.91      3.21 o 
   8   3   4       27.78       37.30      3.67 o 
   9   3   4        2.61       -1.87      4.51 o 
  10   3   4        8.40        5.09      6.40 o 
  -6   4   4        0.31       -2.96      4.61 o 
  -5   4   4       24.02       29.82      6.16 o 
  -4   4   4       24.43       17.17      5.24 o 
  -3   4   4      869.86      848.07     12.20 o 
  -2   4   4       40.61       52.47      5.33 o 
  -1   4   4      371.75      380.11     10.76 o 
   0   4   4        8.75       11.10      3.30 o 
   1   4   4     1070.59     1114.72     16.78 o 
   2   4   4      593.86      541.92     11.83 o 
   3   4   4        4.84        9.65      3.20 o 
   4   4   4       49.90       56.88      2.72 o 
   5   4   4       16.63       14.20      4.51 o 
   6   4   4       39.61       39.98      3.72 o 
   7   4   4      164.38      168.29      6.50 o 
   8   4   4       25.03       30.74      4.14 o 
   9   4   4       18.25       30.11      7.69 o 
  10   4   4       22.55       16.15      7.71 o 
  -5   5   4       47.98       49.46      7.47 o 
  -4   5   4        7.25        3.05      4.36 o 
  -3   5   4        0.02       -0.07      2.74 o 
  -2   5   4       27.77       28.12      5.19 o 
  -1   5   4      119.50      132.18      8.15 o 
   0   5   4      114.43      123.58      4.48 o 
   1   5   4      359.27      320.03     10.52 o 
   2   5   4      245.04      228.43      9.26 o 
   3   5   4      134.34      123.79      7.22 o 
   4   5   4      471.56      462.27      8.76 o 
   5   5   4      104.99      102.73      3.81 o 
   6   5   4       27.83       27.65      3.70 o 
   7   5   4       24.56       17.67      3.63 o 
   8   5   4       82.59       93.06      5.78 o 
   9   5   4        4.17        4.99      5.43 o 
  10   5   4       34.06       46.79      8.39 o 
  -5   6   4        0.01        7.95      5.77 o 
  -4   6   4       12.52       12.41      5.19 o 
  -3   6   4       39.32       31.81      4.35 o 
  -2   6   4        1.98        6.74      4.61 o 
  -1   6   4     1161.00     1174.51     22.94 o 
   0   6   4       35.15       28.90      5.38 o 
   1   6   4      381.23      389.32     13.09 o 
   2   6   4        7.63        9.99      4.07 o 
   3   6   4      381.23      372.01     12.46 o 
   4   6   4      121.41      117.54      8.05 o 
   5   6   4        5.66        5.77      4.63 o 
   6   6   4      101.83      106.91      5.72 o 
   7   6   4        6.88        6.49      3.38 o 
   8   6   4        9.31       11.68      3.74 o 
   9   6   4       49.95       52.95      8.10 o 
  10   6   4       14.94       21.87      7.47 o 
  -4   7   4        5.15        3.69      5.24 o 
  -3   7   4      129.56      131.45      7.35 o 
  -2   7   4        3.82        6.11      5.04 o 
  -1   7   4        1.84        1.31      4.36 o 
   0   7   4       31.10       29.58      6.11 o 
   1   7   4       76.03       80.20      8.00 o 
   2   7   4       62.75       59.93      6.84 o 
   3   7   4       56.23       53.19      6.84 o 
   4   7   4       24.09       27.01      5.58 o 
   5   7   4        3.03        1.42      3.32 o 
   6   7   4      205.86      201.64      7.66 o 
   7   7   4        4.24        3.79      3.30 o 
   8   7   4       60.02       47.27      8.27 o 
   9   7   4        3.45        7.22      6.16 o 
  -2   8   4       18.08       29.24      7.27 o 
  -1   8   4       44.04       40.88      7.47 o 
   0   8   4       25.93       29.68      6.74 o 
   1   8   4      805.97      723.85     21.04 o 
   2   8   4       21.46       13.67      5.48 o 
   3   8   4      213.61      222.91     12.17 o 
   4   8   4       15.39       13.29      5.38 o 
   5   8   4       94.73      104.11      9.07 o 
   6   8   4       16.90       15.64      5.82 o 
   7   8   4        2.27        1.72      3.71 o 
   8   8   4       98.46       92.81      6.86 o 
   9   8   4        0.31        6.55      6.74 o 
  -1   9   4      150.65      152.16     12.95 o 
   0   9   4        3.03        5.38      5.77 o 
   1   9   4        5.02        7.08      6.01 o 
   2   9   4       12.13       17.60      6.21 o 
   3   9   4       51.84       49.75      8.00 o 
   4   9   4       33.01       40.54      7.61 o 
   5   9   4        0.41       -3.69      4.56 o 
   6   9   4        0.81       -0.68      4.95 o 
   7   9   4        2.16       -1.01      3.98 o 
   8   9   4       92.17      106.05     10.28 o 
   2  10   4       27.86       39.91      8.78 o 
   3  10   4      362.87      375.45     18.23 o 
   4  10   4       11.57        5.48      6.69 o 
   5  10   4       88.61       79.43      9.75 o 
   6  10   4       20.82       27.98      7.66 o 
  -4  -8   5       42.03       62.12      8.68 o 
  -3  -8   5       68.67       62.41      9.26 o 
  -2  -8   5       53.91       44.27      8.73 o 
  -1  -8   5       41.00       40.68      9.26 o 
   0  -8   5       60.07       65.99     10.23 o 
  -6  -7   5       26.36       30.79      7.86 o 
  -5  -7   5       29.29       21.72      6.40 o 
  -4  -7   5        1.29        0.19      4.99 o 
  -3  -7   5       39.70       60.33      5.45 o 
  -2  -7   5      265.03      311.69     14.93 o 
  -1  -7   5       91.70      104.30     10.33 o 
  -7  -6   5       16.54       18.18      7.27 o 
  -6  -6   5       23.48       20.32      6.69 o 
  -5  -6   5        1.28       -0.39      4.99 o 
  -4  -6   5       28.40       28.36      5.43 o 
  -3  -6   5      154.49      160.90      5.72 o 
  -2  -6   5       65.72       81.50      4.57 o 
  -1  -6   5      151.35      148.21     15.32 o 
   0  -6   5       41.17       35.25      6.50 o 
   1  -6   5      127.80      124.96     10.13 o 
   2  -6   5      115.67      131.02     10.81 o 
   3  -6   5        1.38        1.41      4.85 o 
   4  -6   5        6.16       11.25      6.30 o 
  -7  -5   5        1.10        2.33      6.11 o 
  -6  -5   5       26.24       41.26      7.95 o 
  -5  -5   5       60.96       55.47      8.00 o 
  -4  -5   5      111.83      111.72      9.12 o 
  -3  -5   5       45.53       49.35      3.61 o 
  -2  -5   5       43.36       40.62      3.65 o 
  -1  -5   5       22.55       25.49      3.48 o 
   0  -5   5      382.70      394.66     14.11 o 
   1  -5   5      104.54      105.61      8.92 o 
   2  -5   5      240.85      232.46     12.36 o 
   3  -5   5        4.08        4.61      4.85 o 
   4  -5   5       54.31       57.61      8.29 o 
   5  -5   5        1.91        3.01      5.09 o 
   6  -5   5        0.36       -0.82      5.29 o 
  -8  -4   5        9.58        8.15      8.00 o 
  -7  -4   5        1.89       -2.18      5.82 o 
  -6  -4   5        0.15       -4.99      5.04 o 
  -5  -4   5       89.03       85.73      8.87 o 
  -4  -4   5       72.39       75.06      7.81 o 
  -3  -4   5       60.35       57.18      3.52 o 
  -2  -4   5       47.52       45.77      4.16 o 
  -1  -4   5      479.08      491.01     10.11 o 
   0  -4   5       65.65       59.56      3.84 o 
   1  -4   5      207.77      213.16     10.67 o 
   2  -4   5       14.28       19.25      5.04 o 
   3  -4   5      251.33      242.40     12.07 o 
   4  -4   5      112.56      117.59      9.55 o 
   5  -4   5        4.80        3.98      5.04 o 
   6  -4   5        5.04        5.87      5.38 o 
   7  -4   5        2.31        2.67      5.58 o 
  -8  -3   5       39.50       47.03      9.60 o 
  -7  -3   5       16.28       22.21      7.13 o 
  -6  -3   5        4.20       12.75      5.82 o 
  -5  -3   5       11.24       12.70      5.48 o 
  -4  -3   5       56.15       62.21      7.18 o 
  -3  -3   5       80.09       79.47      3.98 o 
  -2  -3   5      374.32      401.37      8.45 o 
  -1  -3   5       57.86       69.04      8.03 o 
   0  -3   5      326.80      333.35      6.63 o 
   1  -3   5        0.39        1.39      1.63 o 
   2  -3   5      338.21      324.64     12.17 o 
   3  -3   5       51.44       56.05      6.74 o 
   4  -3   5      158.39      137.27      9.60 o 
   5  -3   5       14.22       16.20      5.19 o 
   6  -3   5       30.72       35.40      7.27 o 
   7  -3   5        2.86        4.90      5.67 o 
  -8  -2   5       13.12       14.50      7.47 o 
  -7  -2   5        5.78        3.98      6.26 o 
  -6  -2   5       13.13       12.17      5.87 o 
  -5  -2   5       43.34       49.80      6.93 o 
  -4  -2   5        1.78        0.34      3.98 o 
  -3  -2   5      427.04      413.93      5.80 o 
  -2  -2   5      151.41      159.66      8.19 o 
  -1  -2   5      470.39      447.79     11.23 o 
   0  -2   5      135.00      138.97      4.41 o 
   1  -2   5     1217.92     1265.98     18.98 o 
   2  -2   5       23.22       18.18      4.17 o 
   3  -2   5       91.15       87.48      7.32 o 
   4  -2   5        3.23        5.87      4.12 o 
   5  -2   5      266.86      247.54     12.22 o 
   6  -2   5       42.41       38.06      7.13 o 
   7  -2   5       11.60       16.78      6.40 o 
   8  -2   5        3.50        3.93      6.06 o 
  -8  -1   5        3.24        7.37      6.98 o 
  -7  -1   5        0.48       -4.85      5.09 o 
  -6  -1   5       94.62      106.77      9.60 o 
  -5  -1   5       66.52       67.64      7.32 o 
  -4  -1   5      118.51      103.91      7.90 o 
  -3  -1   5       53.96       57.85      5.82 o 
  -2  -1   5      147.13      156.09      5.27 o 
  -1  -1   5       31.36       35.59      2.93 o 
   0  -1   5      908.56      900.63      8.94 o 
   1  -1   5       65.39       81.39      2.93 o 
   2  -1   5      765.13      818.02     15.42 o 
   3  -1   5       76.88       79.72      6.40 o 
   4  -1   5      122.45      105.32      7.76 o 
   5  -1   5        0.40       -0.73      3.49 o 
   6  -1   5       51.85       52.22      7.13 o 
   7  -1   5       20.56       16.39      5.82 o 
   8  -1   5        5.60        2.96      5.24 o 
   9  -1   5        0.36        0.19      5.92 o 
  -8   0   5       92.13       85.05     10.96 o 
  -7   0   5        0.01        4.12      5.48 o 
  -6   0   5       33.87       34.28      7.13 o 
  -5   0   5        0.12        0.97      4.22 o 
  -4   0   5        2.95       -1.02      3.69 o 
  -3   0   5      190.32      180.09      8.39 o 
  -2   0   5       18.69       16.08      2.73 o 
  -1   0   5     1427.53     1416.67     12.48 o 
   0   0   5      207.44      232.01      4.79 o 
   1   0   5     1303.82     1312.60      9.47 o 
   2   0   5      433.35      444.61      7.35 o 
   3   0   5     1533.72     1576.64     21.09 o 
   4   0   5        0.54       -1.45      2.96 o 
   5   0   5        2.66        1.89      1.64 o 
   6   0   5        2.66        0.39      4.07 o 
   7   0   5      157.96      145.95     10.81 o 
   8   0   5        2.49       17.99      6.21 o 
   9   0   5       16.74        1.65      5.62 o 
  -7   1   5        5.24        5.58      5.96 o 
  -6   1   5        0.21        0.82      4.75 o 
  -5   1   5        1.25       -5.43      3.78 o 
  -4   1   5      202.60      200.02      9.79 o 
  -3   1   5      158.98      159.58      8.53 o 
  -2   1   5      822.20      886.26      7.31 o 
  -1   1   5      200.91      225.23      3.80 o 
   0   1   5      350.56      356.98      4.58 o 
   1   1   5        8.53       11.49      1.85 o 
   2   1   5      939.44      898.75      9.24 o 
   3   1   5       33.97       38.13      2.93 o 
   4   1   5      492.84      529.92      5.77 o 
   5   1   5      181.79      191.88      4.23 o 
   6   1   5        8.30        8.24      2.14 o 
   7   1   5       15.81       15.71      5.43 o 
   8   1   5       10.92        4.51      5.38 o 
   9   1   5       14.39       18.62      6.89 o 
  -7   2   5        3.04        4.27      5.67 o 
  -6   2   5      277.55      288.66     13.77 o 
  -5   2   5       30.52       29.82      6.01 o 
  -4   2   5       52.78       53.29      6.64 o 
  -3   2   5       37.37       44.68      4.39 o 
  -2   2   5       10.12        9.48      3.32 o 
  -1   2   5      417.85      433.27      6.40 o 
   0   2   5       75.95       80.03      3.33 o 
   1   2   5     1791.54     1831.16     12.08 o 
   2   2   5       76.41       97.59      3.58 o 
   3   2   5     1095.31     1043.98     10.25 o 
   4   2   5      608.08      621.46      6.69 o 
   5   2   5      804.69      816.29      8.25 o 
   6   2   5       13.38       14.88      2.29 o 
   7   2   5       93.37      108.24      4.52 o 
   8   2   5        3.21        0.48      4.65 o 
   9   2   5       65.78       79.38      9.94 o 
  10   2   5        1.66        4.65      6.16 o 
  -6   3   5        5.32        2.28      5.24 o 
  -5   3   5       10.55        9.12      5.24 o 
  -4   3   5        2.12        0.44      4.02 o 
  -3   3   5        4.45        1.73      2.35 o 
  -2   3   5      327.38      327.10      6.84 o 
  -1   3   5      158.95      164.96      6.45 o 
   0   3   5     1702.84     1857.97     19.06 o 
   1   3   5      277.39      302.80      5.31 o 
   2   3   5      378.01      381.86      7.06 o 
   3   3   5       42.09       47.70      3.30 o 
   4   3   5      304.17      314.00      5.11 o 
   5   3   5       11.14       12.72      2.06 o 
   6   3   5       87.58       88.80      4.02 o 
   7   3   5      171.29      181.62      5.40 o 
   8   3   5        1.06        1.64      2.54 o 
   9   3   5       18.47       30.21      7.32 o 
  10   3   5        2.54        2.47      6.55 o 
  -6   4   5        2.38       -0.19      4.99 o 
  -5   4   5        0.94       -4.65      4.41 o 
  -4   4   5      422.93      391.89     14.69 o 
  -3   4   5      202.88      202.32     10.16 o 
  -2   4   5       25.06       21.63      3.98 o 
  -1   4   5      185.49      186.30      7.76 o 
   0   4   5       52.73       44.51      4.75 o 
   1   4   5      344.46      374.19     10.23 o 
   2   4   5       71.75       73.95      5.72 o 
   3   4   5      690.70      691.70     14.01 o 
   4   4   5        1.39        1.41      1.76 o 
   5   4   5      357.10      364.60      6.13 o 
   6   4   5      412.15      416.33      7.04 o 
   7   4   5      281.23      294.15      7.95 o 
   8   4   5       12.64       16.08      3.04 o 
   9   4   5      129.08      139.68      7.43 o 
  10   4   5        1.78       -1.07      5.77 o 
  -5   5   5       18.94       13.77      6.30 o 
  -4   5   5        3.86        1.07      4.70 o 
  -3   5   5        6.56        9.70      3.14 o 
  -2   5   5        9.56        3.93      3.64 o 
  -1   5   5       21.70       22.60      4.80 o 
   0   5   5      299.65      272.51     10.09 o 
   1   5   5       46.13       52.71      5.62 o 
   2   5   5     1063.69     1072.64     18.43 o 
   3   5   5      131.41      137.18      7.76 o 
   4   5   5      226.66      245.89     10.04 o 
   5   5   5       14.46       12.02      2.12 o 
   6   5   5       45.00       49.17      5.70 o 
   7   5   5        6.15        5.02      3.01 o 
   8   5   5        2.82        2.57      3.39 o 
   9   5   5      119.32      121.36      7.21 o 
  10   5   5        3.85        9.16      6.30 o 
  -4   6   5        1.04        5.53      5.14 o 
  -3   6   5        0.00       -0.32      3.12 o 
  -2   6   5      301.00      291.32     12.41 o 
  -1   6   5      445.87      427.48     14.21 o 
   0   6   5        0.63       -0.05      3.64 o 
   1   6   5      230.87      233.62     10.57 o 
   2   6   5       48.62       50.14      6.11 o 
   3   6   5      128.73      137.37      8.39 o 
   4   6   5       23.55       12.36      4.56 o 
   5   6   5      124.82      122.99     14.93 o 
   6   6   5        1.15        2.97      4.99 o 
   7   6   5       92.25      102.66      6.10 o 
   8   6   5      177.94      176.95      9.77 o 
   9   6   5       99.38      132.62     10.91 o 
  10   6   5        6.25        5.67      6.30 o 
  -3   7   5        6.60       11.15      5.72 o 
  -2   7   5       38.00       45.87      7.18 o 
  -1   7   5        0.78        5.67      4.70 o 
   0   7   5       12.83       12.46      4.85 o 
   1   7   5       65.79       66.87      7.37 o 
   2   7   5      176.03      182.32     10.52 o 
   3   7   5        1.84       -5.38      3.59 o 
   4   7   5      281.72      274.26     12.07 o 
   5   7   5       50.39       47.62      6.45 o 
   6   7   5      124.09      124.46      6.56 o 
   7   7   5        0.40       -2.02      3.17 o 
   8   7   5        0.98        0.52      8.53 o 
   9   7   5        2.18        7.03      6.06 o 
  -2   8   5        6.13        0.63      5.53 o 
  -1   8   5        0.12        1.99      4.99 o 
   0   8   5       91.07       85.68      9.07 o 
   1   8   5      468.14      436.41     16.34 o 
   2   8   5       29.82       26.04      6.35 o 
   3   8   5      136.45      146.49     10.47 o 
   4   8   5       24.48       33.55      6.40 o 
   5   8   5       37.55       41.85      6.98 o 
   6   8   5        3.32       -1.75      4.70 o 
   7   8   5       17.89       14.84      4.31 o 
   8   8   5        1.68        0.64      3.89 o 
   9   8   5       32.33       36.90      8.63 o 
  -1   9   5        0.45       -1.21      5.58 o 
   0   9   5       53.24       42.48      7.95 o 
   1   9   5        0.16       -6.76      4.51 o 
   2   9   5        8.97        4.65      5.77 o 
   3   9   5      106.19      102.46     10.33 o 
   4   9   5       92.03       91.01      9.75 o 
   5   9   5        1.14       -0.78      5.29 o 
   6   9   5       44.88       31.66      6.84 o 
   7   9   5       20.22       20.85      6.74 o 
   8   9   5       57.19       57.03      6.33 o 
   2  10   5        8.67        0.44      6.45 o 
   3  10   5      301.52      308.54     16.53 o 
   4  10   5       43.94       42.19      8.49 o 
   5  10   5       55.59       65.17      9.41 o 
   6  10   5       11.81       15.27      6.69 o 
  -5  -7   6        1.90        1.55      6.11 o 
  -4  -7   6        0.19       11.83      6.01 o 
  -2  -7   6      174.58      191.92     12.85 o 
  -1  -7   6        1.39        9.00      4.22 o 
   0  -7   6        3.57        3.39      5.82 o 
   1  -7   6        0.34       -6.21      5.19 o 
   2  -7   6        4.68        9.94      6.55 o 
  -6  -6   6        1.22        0.19      5.92 o 
  -5  -6   6        5.03       -3.39      5.29 o 
  -4  -6   6        6.67        1.16      3.78 o 
  -3  -6   6       98.81      101.74      6.50 o 
  -2  -6   6        9.88        4.90      2.87 o 
  -1  -6   6       75.90       86.31      9.16 o 
   0  -6   6      102.43      106.63      9.84 o 
   1  -6   6        2.97       10.23      5.96 o 
   2  -6   6       41.97       45.58      8.00 o 
   3  -6   6       28.49       20.32      6.93 o 
   4  -6   6       13.03       13.14      6.89 o 
  -7  -5   6      223.12      205.60     14.06 o 
  -6  -5   6        7.60        3.20      6.16 o 
  -5  -5   6        6.98       13.19      6.35 o 
  -4  -5   6        1.39        0.79      3.48 o 
  -3  -5   6        0.15        0.77      3.12 o 
  -2  -5   6        2.36       -1.11      2.86 o 
  -1  -5   6        5.01        4.67      2.67 o 
   0  -5   6      366.20      375.74     14.64 o 
   1  -5   6        0.29       -2.86      4.27 o 
   2  -5   6        1.89        5.87      5.14 o 
   3  -5   6       10.90       16.05      5.96 o 
   4  -5   6       15.62        9.12      5.67 o 
   5  -5   6        3.70       -0.82      5.24 o 
  -7  -4   6        5.55        2.62      6.55 o 
  -6  -4   6       30.79       30.94      7.61 o 
  -5  -4   6      143.25      134.17     10.33 o 
  -4  -4   6       14.55       11.65      4.00 o 
  -3  -4   6        5.13        4.28      3.08 o 
  -2  -4   6        7.37        8.25      3.18 o 
  -1  -4   6      134.28      140.23      5.88 o 
   0  -4   6        5.01        6.64      5.02 o 
   1  -4   6      210.70      230.03     11.54 o 
   2  -4   6      220.22      235.80     12.12 o 
   3  -4   6       21.69       26.04      6.06 o 
   4  -4   6       48.64       47.52      7.37 o 
   5  -4   6       50.48       31.28      6.93 o 
   6  -4   6        8.46       13.38      6.11 o 
  -7  -3   6       70.58       75.93     10.13 o 
  -6  -3   6        1.35        1.07      5.43 o 
  -5  -3   6      335.65      320.42     13.72 o 
  -4  -3   6       30.85       26.52      6.11 o 
  -3  -3   6       58.67       70.88      5.12 o 
  -2  -3   6       66.60       81.81      5.03 o 
  -1  -3   6        5.28        1.41      2.42 o 
   0  -3   6        9.99        9.49      2.57 o 
   1  -3   6        1.74       -1.29      4.75 o 
   2  -3   6      606.38      596.37     16.83 o 
   3  -3   6        8.63        6.93      4.56 o 
   4  -3   6       28.12       25.21      5.77 o 
   5  -3   6       54.91       41.31      6.89 o 
   6  -3   6       19.38       17.12      5.96 o 
   7  -3   6        9.65       13.14      6.40 o 
  -7  -2   6        0.80        6.16      6.59 o 
  -6  -2   6        1.32       -5.62      4.99 o 
  -5  -2   6        3.29        6.50      4.80 o 
  -4  -2   6       11.07       15.18      4.99 o 
  -3  -2   6      466.58      445.13     12.95 o 
  -2  -2   6       85.25       86.53      4.85 o 
  -1  -2   6        1.47        3.18      3.20 o 
   0  -2   6       13.46       13.67      3.37 o 
   1  -2   6      108.36      121.67      4.04 o 
   2  -2   6       91.77       86.75      7.22 o 
   3  -2   6      361.30      374.92     13.14 o 
   4  -2   6      226.55      205.74     10.67 o 
   5  -2   6       26.36       25.02      6.06 o 
   6  -2   6       15.08       11.54      5.29 o 
   7  -2   6       27.98       16.92      6.21 o 
   8  -2   6        4.76        9.21      6.50 o 
  -7  -1   6      175.86      200.79     13.14 o 
  -6  -1   6      469.87      421.66     16.34 o 
  -5  -1   6      158.78      150.85      9.84 o 
  -4  -1   6        1.15        4.70      4.32 o 
  -3  -1   6      354.65      355.38     11.49 o 
  -2  -1   6       75.55       91.52      4.76 o 
  -1  -1   6      327.09      293.54      6.55 o 
   0  -1   6      585.96      640.79      8.38 o 
   1  -1   6       25.63       30.08      2.40 o 
   2  -1   6       19.29       22.21      4.32 o 
   3  -1   6       19.56       17.80      4.36 o 
   4  -1   6      630.03      594.09     16.05 o 
   5  -1   6       72.56       75.55      7.56 o 
   6  -1   6       47.18       54.65      7.47 o 
   7  -1   6       79.47       67.59      8.92 o 
   8  -1   6       12.21       31.13      7.71 o 
   9  -1   6       15.25       20.46      7.66 o 
  -7   0   6       69.44       69.49      9.60 o 
  -6   0   6      401.48      407.46     16.10 o 
  -5   0   6        4.57        0.48      4.36 o 
  -4   0   6        1.51       -1.45      3.64 o 
  -3   0   6        7.02        6.55      3.98 o 
  -2   0   6        1.59       -1.13      2.20 o 
  -1   0   6     1076.50     1131.34     12.02 o 
   0   0   6      225.84      213.03      7.44 o 
   1   0   6       69.18       92.67      4.52 o 
   2   0   6       19.84       18.04      1.59 o 
   3   0   6       36.22       40.88      3.46 o 
   4   0   6      154.18      151.63      8.63 o 
   5   0   6      285.33      287.98     11.93 o 
   6   0   6      105.70      109.88      8.92 o 
   7   0   6        5.38       12.27      5.29 o 
   8   0   6        1.01       -0.34      5.09 o 
   9   0   6        2.13       -0.19      5.33 o 
  -7   1   6       34.29       29.38      7.71 o 
  -6   1   6       48.66       41.94      7.66 o 
  -5   1   6      291.06      281.19     12.90 o 
  -4   1   6      973.23      947.63     19.98 o 
  -3   1   6      237.84      242.16     10.33 o 
  -2   1   6        8.71       17.93      2.35 o 
  -1   1   6      137.50      147.39      3.55 o 
   0   1   6      123.51      124.85      3.35 o 
   1   1   6      705.59      676.36      6.56 o 
   2   1   6     1533.47     1660.10     18.47 o 
   3   1   6       22.22       26.03      2.77 o 
   4   1   6       21.35       23.71      2.98 o 
   5   1   6       15.67       15.39      3.05 o 
   6   1   6      345.81      352.94      9.06 o 
   7   1   6      137.40      138.05     10.09 o 
   8   1   6       32.40       39.23      7.22 o 
   9   1   6       50.38       55.13      8.97 o 
  -7   2   6       72.01       93.92     10.57 o 
  -6   2   6        0.65       -4.02      4.65 o 
  -5   2   6      117.89      115.36      9.55 o 
  -4   2   6      490.10      492.02     15.47 o 
  -3   2   6        5.36        3.83      4.12 o 
  -2   2   6        9.41       10.77      4.12 o 
  -1   2   6       18.67       13.80      2.16 o 
   0   2   6       37.13       44.91      4.44 o 
   1   2   6     1218.72     1423.07     11.77 o 
   2   2   6      194.90      191.42      4.85 o 
   3   2   6      136.57      153.71      4.76 o 
   4   2   6        4.56        5.08      3.78 o 
   5   2   6        7.81       11.56      2.00 o 
   6   2   6       75.63       86.81      3.70 o 
   7   2   6       93.70      110.10      6.06 o 
   8   2   6       24.32       23.18      4.27 o 
   9   2   6        0.91       -1.89      5.09 o 
  10   2   6       19.07       10.62      7.03 o 
  -6   3   6        7.09        7.37      6.01 o 
  -5   3   6       50.82       51.25      7.71 o 
  -4   3   6       56.17       49.46      6.98 o 
  -3   3   6      391.94      380.74     13.43 o 
  -2   3   6     1307.57     1295.85     12.92 o 
  -1   3   6      157.73      160.31      6.45 o 
   0   3   6      130.81      153.61      6.55 o 
   1   3   6       11.52        9.25      3.61 o 
   2   3   6       86.29       91.64      3.63 o 
   3   3   6      469.77      450.35      7.12 o 
   4   3   6     1190.79     1243.27     12.45 o 
   5   3   6        5.49        6.08      1.92 o 
   6   3   6       12.97       15.79      2.42 o 
   7   3   6        2.22        0.32      2.21 o 
   8   3   6      112.08      123.90      8.51 o 
   9   3   6      112.64      137.44     14.52 o 
  10   3   6       15.72       25.31      7.95 o 
  -6   4   6      126.69      122.53     11.20 o 
  -5   4   6       62.45       81.61      9.26 o 
  -4   4   6        4.59        8.53      5.29 o 
  -3   4   6       84.31       99.35      8.44 o 
  -2   4   6      396.91      378.57     14.11 o 
  -1   4   6        0.21       -3.30      2.67 o 
   0   4   6       21.18       22.40      3.93 o 
   1   4   6       12.27        9.02      3.39 o 
   2   4   6       42.16       40.94      2.84 o 
   3   4   6      580.04      638.21      9.29 o 
   4   4   6       55.26       54.21      3.40 o 
   5   4   6       59.85       56.64      3.17 o 
   6   4   6        3.22        4.45      2.16 o 
   7   4   6        7.51        6.71      2.50 o 
   8   4   6       16.50       16.15      3.07 o 
   9   4   6        9.66        6.94      3.91 o 
  10   4   6        2.18       -0.68      5.96 o 
  -5   5   6        9.86        8.39      6.21 o 
  -4   5   6       30.58       38.74      7.08 o 
  -3   5   6       37.91       31.71      6.64 o 
  -2   5   6       35.50       36.42      5.04 o 
  -1   5   6      329.69      340.44     11.44 o 
   0   5   6     1004.37      991.12     18.33 o 
   1   5   6       18.29       17.07      4.27 o 
   2   5   6      251.12      274.94     10.38 o 
   3   5   6      140.65      130.73      8.00 o 
   4   5   6       30.91       30.65      5.24 o 
   5   5   6      101.43      100.09      4.38 o 
   6   5   6      435.17      452.01      7.32 o 
   7   5   6        1.12        1.33      2.33 o 
   8   5   6        4.32        5.84      2.84 o 
   9   5   6        0.00       -3.40      3.29 o 
  -4   6   6      103.20      112.06     10.57 o 
  -3   6   6       23.31       44.95      7.37 o 
  -2   6   6       16.29       14.79      4.75 o 
  -1   6   6        4.93        2.09      4.02 o 
   0   6   6      190.63      187.51      9.94 o 
   1   6   6        3.51        4.07      4.12 o 
   2   6   6        7.52        5.38      4.12 o 
   3   6   6        0.14       -3.59      3.59 o 
   4   6   6       12.02       10.86      4.41 o 
   5   6   6      180.13      170.44      9.60 o 
   6   6   6       10.62       17.03      3.65 o 
   7   6   6        7.83        4.03      5.12 o 
   8   6   6       16.98       16.06      4.80 o 
   9   6   6        8.65       15.64      4.30 o 
  10   6   6        1.25        2.81      5.96 o 
  -3   7   6        0.63        5.72      5.62 o 
  -2   7   6       39.33       24.44      5.96 o 
  -1   7   6       10.39        7.90      4.61 o 
   0   7   6       12.55       15.08      5.24 o 
   1   7   6      134.34      150.27      9.94 o 
   2   7   6      534.86      517.38     16.05 o 
   3   7   6        3.06       -1.02      4.07 o 
   4   7   6      182.35      174.22     10.18 o 
   5   7   6      114.07      116.13      9.07 o 
   6   7   6       10.91       17.02      5.62 o 
   7   7   6        5.52        6.34      3.75 o 
   8   7   6      104.88      106.75      6.86 o 
   9   7   6        0.68        1.11      4.02 o 
  -2   8   6       32.60       35.54      6.98 o 
  -1   8   6        1.61        6.30      4.99 o 
   0   8   6       29.54       28.32      6.55 o 
   1   8   6       29.22       34.38      6.98 o 
   2   8   6       56.20       50.82      7.66 o 
   3   8   6        9.44        6.84      5.14 o 
   4   8   6        1.29       -0.92      4.65 o 
   5   8   6        4.10       10.33      5.48 o 
   6   8   6        1.51        5.77      5.09 o 
   7   8   6       54.71       54.16      7.76 o 
   8   8   6        4.90        3.72      3.99 o 
   9   8   6        0.29       -0.59      4.22 o 
   0   9   6       20.97        6.11      5.96 o 
   1   9   6        0.33        8.34      5.87 o 
   2   9   6        4.63        7.37      6.06 o 
   3   9   6       18.78       27.69      6.98 o 
   4   9   6      272.26      237.36     13.29 o 
   5   9   6       10.75        6.35      5.53 o 
   6   9   6       81.54       75.55      8.83 o 
   7   9   6       43.42       49.56      8.10 o 
   8   9   6        4.37       -2.13      5.77 o 
   2  10   6       33.62       29.29      8.29 o 
   3  10   6       83.12       68.56      9.70 o 
   4  10   6       10.05        9.02      6.35 o 
   5  10   6       10.78       12.51      6.69 o 
   6  10   6       14.49        9.50      6.64 o 
  -2  -7   7      111.38      115.31     11.64 o 
  -1  -7   7        7.06        5.67      8.07 o 
   0  -7   7        5.78        7.95      6.40 o 
   1  -7   7       44.64       52.76      9.26 o 
  -5  -6   7        2.99        4.85      6.11 o 
  -4  -6   7       64.19       76.18      8.92 o 
  -3  -6   7        1.26        0.21      3.74 o 
  -2  -6   7        8.10       12.44      4.35 o 
  -1  -6   7      238.66      281.92     14.74 o 
   0  -6   7      177.01      142.70     11.59 o 
   1  -6   7       98.28      116.91     11.15 o 
   2  -6   7        1.59       -0.92      5.53 o 
   3  -6   7      132.76      151.38     12.95 o 
  -6  -5   7       11.33       11.01      6.74 o 
  -5  -5   7       14.54       18.91      6.74 o 
  -4  -5   7        2.16       -2.01      3.67 o 
  -3  -5   7        0.21       -5.93      3.95 o 
  -2  -5   7       66.59       66.40      5.47 o 
  -1  -5   7       21.69       18.91      6.11 o 
   0  -5   7      403.53      401.01     16.00 o 
   1  -5   7       43.01       46.55      7.61 o 
   2  -5   7       25.48       28.08      6.89 o 
   3  -5   7      109.41      102.02     10.38 o 
   4  -5   7       57.66       48.78      8.29 o 
   5  -5   7      138.94      151.09     13.00 o 
  -6  -4   7        5.06        5.14      6.30 o 
  -5  -4   7       15.86       10.09      5.96 o 
  -4  -4   7        5.12        4.63      3.68 o 
  -3  -4   7        5.63        6.76      3.53 o 
  -2  -4   7       99.42      112.74      6.18 o 
  -1  -4   7        3.07        4.24      2.85 o 
   0  -4   7       15.58       14.45      5.19 o 
   1  -4   7      601.51      612.42     18.47 o 
   2  -4   7      456.11      427.00     16.44 o 
   3  -4   7      105.91      107.89     10.04 o 
   4  -4   7       32.40       30.35      6.89 o 
   5  -4   7      146.65      167.63     12.32 o 
   6  -4   7       81.94       82.43     10.23 o 
  -7  -3   7        7.06        8.68      6.84 o 
  -6  -3   7        3.51       16.49      6.59 o 
  -5  -3   7      115.32      120.35     10.33 o 
  -4  -3   7        7.78        5.28      3.69 o 
  -3  -3   7       74.74       73.51      5.52 o 
  -2  -3   7       31.43       34.65      4.08 o 
  -1  -3   7        2.31        2.03      2.75 o 
   0  -3   7      158.80      162.55      7.69 o 
   1  -3   7        4.75        9.46      4.75 o 
   2  -3   7      895.99      873.97     21.24 o 
   3  -3   7      143.24      137.23      9.99 o 
   4  -3   7       49.37       48.15      7.22 o 
   5  -3   7      192.21      179.31     11.73 o 
   6  -3   7       58.74       51.16      8.39 o 
   7  -3   7       97.45      105.17     11.15 o 
  -7  -2   7       47.59       49.94      9.26 o 
  -6  -2   7       45.29       45.58      8.24 o 
  -5  -2   7       34.22       30.26      6.74 o 
  -4  -2   7        3.17        0.24      4.36 o 
  -3  -2   7       37.72       45.35      7.32 o 
  -2  -2   7        3.71        2.55      4.46 o 
  -1  -2   7        8.87        7.43      2.77 o 
   0  -2   7       79.90       88.52      9.53 o 
   1  -2   7        4.35        3.74      2.14 o 
   2  -2   7       22.38       24.54      5.29 o 
   3  -2   7      993.94      924.94     20.75 o 
   4  -2   7      677.64      660.57     18.62 o 
   5  -2   7       46.65       46.65      7.03 o 
   6  -2   7       76.45       73.99      8.73 o 
   7  -2   7      125.60      150.17     12.03 o 
   8  -2   7      111.98      124.81     12.41 o 
  -7  -1   7      125.55      121.03     12.03 o 
  -6  -1   7      155.46      167.09     11.83 o 
  -5  -1   7       10.74       11.83      5.58 o 
  -4  -1   7        6.87        8.63      4.75 o 
  -3  -1   7      110.93      105.76      7.76 o 
  -2  -1   7        0.16        2.35      2.55 o 
  -1  -1   7      156.57      147.72      5.43 o 
   0  -1   7      204.13      230.33      5.93 o 
   1  -1   7        1.34        2.76      1.88 o 
   2  -1   7      197.78      201.38      9.65 o 
   3  -1   7        4.71        0.58      3.54 o 
   4  -1   7     1123.02     1022.26     21.43 o 
   5  -1   7      240.45      206.81     11.30 o 
   6  -1   7       34.79       33.55      6.50 o 
   7  -1   7      205.04      174.95     12.22 o 
   8  -1   7       48.30       63.86      9.36 o 
  -7   0   7       15.39       11.54      6.93 o 
  -6   0   7        0.00       -7.13      5.33 o 
  -5   0   7      174.54      165.30     10.91 o 
  -4   0   7      133.85      128.84      9.02 o 
  -3   0   7        0.01       -1.89      3.64 o 
  -2   0   7        0.86       -1.59      2.35 o 
  -1   0   7      147.82      165.99      5.67 o 
   0   0   7        3.77        1.76      1.99 o 
   1   0   7        5.23        2.88      1.57 o 
   2   0   7        6.78       16.61      2.40 o 
   3   0   7        2.15        4.29      2.55 o 
   4   0   7       21.43       13.58      4.41 o 
   5   0   7      835.62      785.00     19.15 o 
   6   0   7      533.54      510.06     16.68 o 
   7   0   7        1.68        6.06      4.85 o 
   8   0   7       64.25       63.08      8.97 o 
   9   0   7       84.22       85.24     10.91 o 
  -7   1   7        2.03        1.07      6.50 o 
  -6   1   7       14.64       17.65      6.64 o 
  -5   1   7      275.52      311.11     14.01 o 
  -4   1   7      313.34      300.59     12.56 o 
  -3   1   7        7.35        1.60      4.02 o 
  -2   1   7        5.27        6.50      3.73 o 
  -1   1   7       28.11       19.34      2.03 o 
   0   1   7       13.46       12.82      1.88 o 
   1   1   7       69.73       65.05      2.90 o 
   2   1   7      522.75      574.39      8.87 o 
   3   1   7       46.50       57.90      3.72 o 
   4   1   7       95.80       95.17      4.97 o 
   5   1   7       20.22       18.24      3.29 o 
   6   1   7      729.07      699.27     18.52 o 
   7   1   7      199.74      177.62     11.20 o 
   8   1   7        5.22        6.26      5.53 o 
   9   1   7      132.72      140.47     12.07 o 
  -6   2   7        6.79        5.14      5.67 o 
  -5   2   7       10.34        7.56      5.24 o 
  -4   2   7       12.99        8.15      4.80 o 
  -3   2   7      477.30      459.29     14.60 o 
  -2   2   7      175.80      183.78      9.41 o 
  -1   2   7       72.17       65.28      6.37 o 
   0   2   7        0.12        3.64      1.66 o 
   1   2   7      400.98      450.77      7.42 o 
   2   2   7       60.00       48.88      3.26 o 
   3   2   7        0.07       -1.39      1.87 o 
   4   2   7       17.71        5.77      2.42 o 
   5   2   7        0.16        2.01      2.50 o 
   6   2   7       10.89       15.40      3.36 o 
   7   2   7      336.60      328.17      9.50 o 
   8   2   7      247.33      235.08     12.95 o 
   9   2   7        8.17       14.60      6.16 o 
  10   2   7       23.47       31.23      8.19 o 
  -6   3   7       13.31       12.41      6.74 o 
  -5   3   7       15.77       16.20      6.06 o 
  -4   3   7       81.95       83.60      8.63 o 
  -3   3   7      423.00      450.76     15.27 o 
  -2   3   7      570.62      576.23     11.98 o 
  -1   3   7        0.55       -0.47      2.08 o 
   0   3   7        0.33       -0.03      2.03 o 
   1   3   7       19.14       33.14      2.88 o 
   2   3   7       41.07       40.00      3.25 o 
   3   3   7        6.32        8.92      2.24 o 
   4   3   7      463.40      489.60      8.46 o 
   5   3   7       87.91       89.77      4.85 o 
   6   3   7       16.18       22.01      8.03 o 
   7   3   7       13.12       11.56      2.53 o 
   8   3   7      279.39      295.07     11.30 o 
   9   3   7      101.78      108.62      7.10 o 
  10   3   7        0.55       -5.38      5.38 o 
  -5   4   7      124.25      122.53     11.25 o 
  -4   4   7       50.35       53.58      7.95 o 
  -3   4   7        0.08       -4.61      4.22 o 
  -2   4   7       46.31       36.14      3.77 o 
  -1   4   7      798.61      715.51     14.06 o 
   0   4   7       46.82       40.54      4.75 o 
   1   4   7      185.65      199.05      8.53 o 
   2   4   7        0.12       -1.21      1.80 o 
   3   4   7      376.21      427.28      7.06 o 
   4   4   7       83.57       78.90      4.09 o 
   5   4   7        1.53        2.92      4.58 o 
   6   4   7       23.61       25.39      3.58 o 
   7   4   7        0.00        2.30      2.23 o 
   8   4   7        2.73        1.11      3.12 o 
   9   4   7       66.24       78.74      9.31 o 
  10   4   7       80.88       70.65      9.65 o 
  -5   5   7        9.54       18.57      7.27 o 
  -4   5   7       26.14       48.49      8.10 o 
  -3   5   7       35.82       47.81      7.22 o 
  -2   5   7      172.60      178.58     15.18 o 
  -1   5   7      375.34      368.81     11.54 o 
   0   5   7      729.25      702.08     15.61 o 
   1   5   7       24.93       26.28      4.85 o 
   2   5   7       18.58       17.55      4.56 o 
   3   5   7      114.28      133.30      8.34 o 
   4   5   7       27.37       23.18      4.90 o 
   5   5   7       74.32       65.51      7.13 o 
   6   5   7      214.76      231.44     11.20 o 
   7   5   7       68.99       70.57      5.15 o 
   8   5   7        0.17       -0.07      3.25 o 
   9   5   7        5.11       10.57      5.67 o 
  -4   6   7      429.46      486.54     19.01 o 
  -3   6   7      160.29      160.84     11.78 o 
  -2   6   7      115.71      137.32     10.38 o 
  -1   6   7       16.25       22.40      5.33 o 
   0   6   7       56.81       50.28      6.40 o 
   1   6   7      715.44      642.68     16.34 o 
   2   6   7        7.08        5.53      4.27 o 
   3   6   7      146.76      143.00      8.97 o 
   4   6   7        1.19        4.56      4.22 o 
   5   6   7      144.20      143.82      9.36 o 
   6   6   7       44.17       42.04      6.69 o 
   7   6   7        3.12        6.06      5.19 o 
   8   6   7        4.62        3.43      3.58 o 
   9   6   7        0.02       -0.09      3.67 o 
  -3   7   7        9.97        4.90      6.50 o 
  -1   7   7       34.67       39.47      6.69 o 
   0   7   7      174.15      162.68     10.38 o 
   1   7   7      203.21      196.33     10.91 o 
   2   7   7      566.19      541.14     16.44 o 
   3   7   7       37.93       47.23      6.84 o 
   4   7   7       32.17       39.28      6.35 o 
   5   7   7      124.56      129.61      9.70 o 
   6   7   7        6.59       13.77      5.38 o 
   7   7   7       71.42       69.05      8.24 o 
   8   7   7       75.56       71.27      6.13 o 
   9   7   7       39.06       42.20      5.54 o 
  -1   8   7      114.42      112.16     10.43 o 
   0   8   7      126.33      140.13     10.96 o 
   1   8   7       53.89       53.24      7.66 o 
   2   8   7       35.42       33.51      6.79 o 
   3   8   7      386.93      361.59     14.98 o 
   4   8   7       57.27       41.70      7.08 o 
   5   8   7       65.73       50.91      7.76 o 
   6   8   7        3.50       -1.75      4.90 o 
   7   8   7       29.25       20.03      6.16 o 
   8   8   7       18.66       23.32      7.18 o 
   9   8   7        2.31        3.63      4.55 o 
   0   9   7       26.25       25.46      7.61 o 
   1   9   7       16.35       19.15      6.59 o 
   2   9   7       98.59       94.26     10.04 o 
   3   9   7      101.68       85.05      9.55 o 
   4   9   7      290.97      269.99     14.35 o 
   5   9   7       22.89       10.57      6.06 o 
   6   9   7       24.27       16.34      6.64 o 
   7   9   7       79.98       58.96      8.78 o 
   8   9   7        0.47        3.25      6.11 o 
   2  10   7       79.10       84.37     10.62 o 
   3  10   7       69.42       82.82     10.33 o 
   4  10   7       15.36       22.60      7.56 o 
   5  10   7      148.04      151.43     12.56 o 
   6  10   7       59.79       58.62      9.26 o 
  -4  -6   8        0.37       -0.17      6.69 o 
  -3  -6   8       12.75       26.38      7.37 o 
  -2  -6   8       19.84       25.46      7.86 o 
  -1  -6   8        0.03        2.04      5.96 o 
   0  -6   8       78.36       98.29     10.86 o 
   1  -6   8       84.48       76.08     10.13 o 
   2  -6   8        9.27        9.31      6.74 o 
   3  -6   8        3.00        0.97      6.45 o 
  -5  -5   8        0.72        5.77      6.40 o 
  -4  -5   8        3.98        3.67      4.18 o 
  -3  -5   8      118.92      123.76      7.36 o 
  -2  -5   8        0.03        4.56      5.48 o 
  -1  -5   8        0.08        3.54      5.04 o 
   0  -5   8       14.70        1.02      4.95 o 
   1  -5   8      159.97      156.43     11.78 o 
   2  -5   8        0.00       -4.75      5.29 o 
   3  -5   8        0.27        0.10      5.53 o 
   4  -5   8       20.81       26.96      7.61 o 
  -6  -4   8        1.24        4.36      6.69 o 
  -5  -4   8        2.74        5.43      6.01 o 
  -4  -4   8       34.00       37.08      9.82 o 
  -3  -4   8       26.66       31.49      4.83 o 
  -2  -4   8       11.38        9.56      3.78 o 
  -1  -4   8       17.73       22.64      6.35 o 
   0  -4   8       21.81       19.64      5.92 o 
   1  -4   8       37.15       33.07      7.03 o 
   2  -4   8       24.21       22.45      6.45 o 
   3  -4   8      202.25      205.06     12.85 o 
   4  -4   8       15.32       13.04      6.21 o 
   5  -4   8        3.72        8.29      5.53 o 
   6  -4   8      243.43      279.64     16.49 o 
  -6  -3   8       15.49        8.92      6.74 o 
  -5  -3   8      381.03      371.53     15.90 o 
  -4  -3   8      100.19       92.66      9.26 o 
  -3  -3   8       10.41        7.56      3.70 o 
  -2  -3   8       43.00       35.39      4.45 o 
  -1  -3   8      413.92      408.51     15.20 o 
   0  -3   8        4.08        3.41      2.65 o 
   1  -3   8        3.99        7.42      4.99 o 
   2  -3   8        5.09        2.42      4.75 o 
   3  -3   8      269.71      260.00     13.29 o 
   4  -3   8        1.26        6.26      5.09 o 
   5  -3   8        0.05        3.83      4.80 o 
   6  -3   8       19.01       17.12      6.55 o 
   7  -3   8        4.46       -1.31      5.77 o 
  -6  -2   8       15.41       28.95      7.61 o 
  -5  -2   8        5.81        1.50      5.67 o 
  -4  -2   8        4.87        9.70      5.24 o 
  -3  -2   8        7.12        5.14      4.61 o 
  -2  -2   8      124.77      120.04      6.06 o 
  -1  -2   8       22.61       21.86      3.53 o 
   0  -2   8       86.99       86.00      4.88 o 
   1  -2   8        9.54        8.53      4.61 o 
   2  -2   8        0.97       -2.96      3.88 o 
   3  -2   8      226.20      223.34     11.93 o 
   4  -2   8        9.79       15.61      5.43 o 
   5  -2   8      269.25      230.91     12.90 o 
   6  -2   8       14.67        7.90      5.38 o 
   7  -2   8       27.34       32.63      7.61 o 
  -6  -1   8       39.53       23.57      7.71 o 
  -5  -1   8        9.85        4.41      5.43 o 
  -4  -1   8       19.95       13.00      5.33 o 
  -3  -1   8      843.56      809.29     18.23 o 
  -2  -1   8       77.34       75.74      5.14 o 
  -1  -1   8       34.36       30.99      3.56 o 
   0  -1   8       85.33       86.58      4.50 o 
   1  -1   8      858.99      822.92      9.96 o 
   2  -1   8       22.44       22.98      5.09 o 
   3  -1   8       24.95       25.94      5.43 o 
   4  -1   8        0.00        5.43      4.27 o 
   5  -1   8      333.42      260.29     12.61 o 
   6  -1   8        5.24        5.33      4.65 o 
   7  -1   8        0.04       -4.41      4.36 o 
   8  -1   8        8.62       13.48      6.35 o 
  -6   0   8       79.26       75.40      9.65 o 
  -5   0   8       66.44       68.61      8.73 o 
  -4   0   8       26.07       19.35      5.96 o 
  -3   0   8        1.19       -2.57      3.64 o 
  -2   0   8       11.20       13.49      3.27 o 
  -1   0   8       16.34       16.70      3.15 o 
   0   0   8      232.21      228.93      6.22 o 
   1   0   8       13.14       11.57      2.45 o 
   2   0   8      310.64      297.49      5.62 o 
   3   0   8        0.00       -1.12      3.44 o 
   4   0   8       32.78       30.60      5.53 o 
   5   0   8      456.29      418.42     14.69 o 
   6   0   8      110.37      117.97      9.65 o 
   7   0   8      204.33      188.62     12.12 o 
   8   0   8        5.61       -1.41      5.19 o 
   9   0   8       36.04       41.22      8.78 o 
  -6   1   8       35.30       37.34      8.39 o 
  -5   1   8      495.42      456.43     17.02 o 
  -4   1   8      140.36      139.84      9.75 o 
  -3   1   8       13.43        9.60      4.85 o 
  -2   1   8        4.84        4.32      3.93 o 
  -1   1   8     1399.42     1389.99     10.96 o 
   0   1   8        7.31       11.86      2.29 o 
   1   1   8       35.90       34.17      2.55 o 
   2   1   8       21.67       15.68      2.08 o 
   3   1   8      924.77      878.99     17.19 o 
   4   1   8       27.59       27.98      3.51 o 
   5   1   8       44.95       43.29      4.33 o 
   6   1   8        0.01        3.51      3.21 o 
   7   1   8      300.88      252.53     12.95 o 
   8   1   8        4.59        3.49      5.33 o 
   9   1   8        0.09        2.72      5.92 o 
  -6   2   8       12.93        1.65      6.59 o 
  -5   2   8       29.37       30.98      7.32 o 
  -4   2   8      241.52      215.83     11.88 o 
  -3   2   8      109.69      113.37      8.97 o 
  -2   2   8       24.03       32.68      5.87 o 
  -1   2   8       12.86       12.94      2.25 o 
   0   2   8       15.67       16.87      2.22 o 
   1   2   8       40.70       32.06      2.68 o 
   2   2   8      165.44      178.79      5.66 o 
   3   2   8        5.05        2.54      2.35 o 
   4   2   8      472.27      476.68     11.23 o 
   5   2   8        4.74        5.72      2.80 o 
   6   2   8       97.33      109.61      6.02 o 
   7   2   8      414.01      399.62     10.49 o 
   8   2   8      157.00      158.43     11.56 o 
   9   2   8       99.35       91.69     10.38 o 
  -5   3   8        5.54       -4.75      5.38 o 
  -4   3   8       60.98       67.11      8.58 o 
  -3   3   8      579.70      568.59     17.50 o 
  -2   3   8      292.17      317.36     12.51 o 
  -1   3   8       10.79       11.69      2.71 o 
   0   3   8       13.75       15.79      6.26 o 
   1   3   8     1263.96     1265.38     13.11 o 
   2   3   8       28.54       22.43      5.89 o 
   3   3   8        6.94        9.82      2.53 o 
   4   3   8       20.23       19.21      3.09 o 
   5   3   8      537.30      522.45      9.92 o 
   6   3   8        6.25        3.79      2.82 o 
   7   3   8       32.34       36.64      4.49 o 
   8   3   8        3.98        4.38      3.68 o 
   9   3   8      212.89      228.43     11.01 o 
  10   3   8        1.03        4.36      6.59 o 
  -5   4   8       24.51       28.08      7.90 o 
  -4   4   8       23.96       24.15      7.08 o 
  -3   4   8       76.76       78.65      8.68 o 
  -2   4   8      387.06      341.95     13.82 o 
  -1   4   8      139.04      133.60      5.75 o 
   0   4   8        8.36        9.50      3.59 o 
   1   4   8        4.57        2.65      2.31 o 
   2   4   8       11.79       12.66      3.25 o 
   3   4   8       58.02       54.42      3.70 o 
   4   4   8       38.68       44.19      6.74 o 
   5   4   8        2.31        3.92      2.52 o 
   6   4   8      361.25      367.73      8.86 o 
   7   4   8        1.11       -0.75      2.91 o 
   8   4   8       87.68      105.48      6.62 o 
   9   4   8      217.42      222.06      9.10 o 
  10   4   8      103.62       99.52      9.67 o 
  -4   5   8       89.47      114.19     11.40 o 
  -3   5   8        0.61       -1.21      4.75 o 
  -2   5   8       78.88       93.49      9.36 o 
  -1   5   8      463.26      411.34     12.27 o 
   0   5   8      280.46      306.74     10.86 o 
   1   5   8        2.62       -1.45      3.54 o 
   2   5   8       88.60      104.79      7.76 o 
   3   5   8      487.12      478.59     14.06 o 
   4   5   8       65.76       57.36      6.59 o 
   5   5   8        0.16       -2.52      3.93 o 
   6   5   8       90.91       92.37      8.34 o 
   7   5   8      250.34      245.07     12.22 o 
   8   5   8        0.34        1.94      4.90 o 
   9   5   8       14.36       16.49      6.30 o 
  10   5   8       10.89        7.61      6.26 o 
  -3   6   8       58.01       75.01      9.50 o 
  -2   6   8       23.43       18.47      6.45 o 
  -1   6   8       79.82       68.81      7.18 o 
   0   6   8      304.75      270.67     11.59 o 
   1   6   8      119.70      103.82      8.05 o 
   2   6   8        0.23       -3.39      3.83 o 
   3   6   8        0.63        0.53      4.32 o 
   4   6   8        6.44        0.29      4.51 o 
   5   6   8       36.09       45.53      6.55 o 
   6   6   8        4.11       -1.70      4.51 o 
   7   6   8        1.50        1.89      4.95 o 
   8   6   8      205.34      199.00     11.93 o 
   9   6   8        1.91        0.86      9.14 o 
  10   6   8       45.11       50.77      8.73 o 
  -2   7   8      140.61      201.33     13.24 o 
  -1   7   8        0.78       -4.36      4.12 o 
   0   7   8       70.24       73.80      7.76 o 
   1   7   8      244.78      230.18     11.88 o 
   2   7   8      113.53      113.27      9.12 o 
   3   7   8        0.45        0.44      4.32 o 
   4   7   8      120.63      109.25      9.26 o 
   5   7   8       73.68       76.76      8.39 o 
   6   7   8       34.59       38.02      7.13 o 
   7   7   8        1.49        4.56      5.38 o 
   8   7   8       91.23       92.13      9.79 o 
   9   7   8      121.94      109.00     10.57 o 
  -1   8   8       51.33       38.94      7.66 o 
   0   8   8       10.66       11.10      5.67 o 
   1   8   8       31.68       25.89      6.55 o 
   2   8   8      122.28      119.24     10.23 o 
   3   8   8       75.29       74.04      8.44 o 
   4   8   8        0.88        6.64      5.29 o 
   5   8   8        3.80        4.70      5.29 o 
   6   8   8        4.11        7.66      5.72 o 
   7   8   8       10.10       19.10      6.50 o 
   8   8   8        0.21        1.94      5.82 o 
   9   8   8        0.47        3.59      6.45 o 
   0   9   8      143.84      175.24     12.75 o 
   1   9   8        2.42        1.36      5.77 o 
   2   9   8       42.67       59.21      8.53 o 
   3   9   8       85.15       94.31     10.18 o 
   4   9   8       21.52       17.12      6.55 o 
   5   9   8        5.91       -3.35      5.38 o 
   6   9   8       91.39       96.88     10.33 o 
   7   9   8        0.88       -7.78      5.19 o 
   8   9   8        8.03        8.19      6.50 o 
   3  10   8        2.17        6.89      6.69 o 
   4  10   8       28.18       21.38      7.42 o 
   5  10   8       41.81       42.91      8.78 o 
   6  10   8        1.90       10.43      6.74 o 
  -2  -6   9        4.32        6.74      6.93 o 
  -1  -6   9        4.09        2.13      6.69 o 
   0  -6   9        1.19        3.15      6.74 o 
   1  -6   9       38.40       32.00      8.49 o 
  -4  -5   9       11.76       17.26      8.61 o 
  -3  -5   9      330.83      358.48     17.55 o 
  -2  -5   9       16.96       24.92      7.47 o 
  -1  -5   9       27.12       22.84      7.32 o 
   0  -5   9        6.06       -1.41      5.43 o 
   1  -5   9        0.78        7.42      6.21 o 
   2  -5   9       17.37       14.50      6.89 o 
   3  -5   9        3.31        6.45      6.40 o 
   4  -5   9       12.59        4.41      6.64 o 
  -5  -4   9        2.51       -2.38      6.35 o 
  -4  -4   9        5.49       11.71      4.66 o 
  -3  -4   9        0.58       -0.31      3.79 o 
  -2  -4   9       27.10       33.65      4.85 o 
  -1  -4   9       51.94       60.85      8.63 o 
   0  -4   9       11.47       19.40      6.84 o 
   1  -4   9        9.07       -1.89      4.95 o 
   2  -4   9       20.38        8.05      5.92 o 
   3  -4   9       30.64       30.79      7.18 o 
   4  -4   9        0.02        5.09      5.53 o 
   5  -4   9      144.83      138.05     12.66 o 
  -5  -3   9      336.59      339.28     16.00 o 
  -4  -3   9       21.81       30.25     13.67 o 
  -3  -3   9       43.12       40.36      5.19 o 
  -2  -3   9       59.39       61.93      5.48 o 
  -1  -3   9      546.63      538.12     11.33 o 
   0  -3   9       21.30       22.01      6.26 o 
   1  -3   9       32.15       31.23      6.74 o 
   2  -3   9       65.64       74.77      8.78 o 
   3  -3   9       22.68       28.37      7.03 o 
   4  -3   9       11.65        9.36      5.67 o 
   5  -3   9        8.89        2.96      5.24 o 
   6  -3   9       12.25        6.50      6.01 o 
  -6  -2   9        1.56       -4.56      6.21 o 
  -5  -2   9       46.17       45.48      8.49 o 
  -4  -2   9        1.13        4.61      5.33 o 
  -3  -2   9        2.54        3.65      3.62 o 
  -2  -2   9        4.66        2.91      3.25 o 
  -1  -2   9       30.39       37.05      4.20 o 
   0  -2   9       35.64       26.62      3.63 o 
   1  -2   9       26.99       27.54      5.92 o 
   2  -2   9       23.47       24.44      5.96 o 
   3  -2   9       36.55       37.05      6.69 o 
   4  -2   9      172.65      129.76     10.47 o 
   5  -2   9        7.51        8.29      5.14 o 
   6  -2   9        1.90        9.07      5.38 o 
   7  -2   9      106.50      103.82     11.20 o 
  -6  -1   9       18.75       -0.87      6.21 o 
  -5  -1   9       36.52       44.22      8.10 o 
  -4  -1   9        0.66       -4.70      4.65 o 
  -3  -1   9      757.81      653.40     17.07 o 
  -2  -1   9      107.26       91.90      5.67 o 
  -1  -1   9       50.49       45.76      4.29 o 
   0  -1   9      176.03      167.03      5.97 o 
   1  -1   9      760.65      690.29      9.96 o 
   2  -1   9       17.56       26.38      5.62 o 
   3  -1   9        9.25        5.62      4.51 o 
   4  -1   9      135.42      144.11     10.13 o 
   5  -1   9       74.06       81.70      8.49 o 
   6  -1   9        1.18        7.90      5.29 o 
   7  -1   9       10.34        7.61      5.33 o 
   8  -1   9        5.35        7.32      6.30 o 
  -6   0   9        1.12        0.48      5.72 o 
  -5   0   9       51.25       53.00      8.53 o 
  -4   0   9        7.87        1.55      4.99 o 
  -3   0   9       35.18       51.98      6.93 o 
  -2   0   9        6.87       14.21      3.52 o 
  -1   0   9       72.63       71.94      7.93 o 
   0   0   9        0.73       -0.31      2.56 o 
   1   0   9      185.58      182.26      8.80 o 
   2   0   9       28.57       20.68      2.70 o 
   3   0   9        0.24        1.36      4.12 o 
   4   0   9       27.97       21.77      5.33 o 
   5   0   9      113.17      104.59      8.97 o 
   6   0   9      406.16      356.01     14.98 o 
   7   0   9        0.27        0.15      4.56 o 
   8   0   9        6.31        9.50      6.01 o 
  -5   1   9        0.02       -0.78      5.67 o 
  -4   1   9       67.07       68.03      8.19 o 
  -3   1   9       55.38       58.19      7.08 o 
  -2   1   9        5.84        0.91      3.13 o 
  -1   1   9     1121.36     1069.89     20.37 o 
   0   1   9      234.90      228.92      5.35 o 
   1   1   9       18.89       20.43      2.92 o 
   2   1   9      259.16      251.70      5.23 o 
   3   1   9      817.86      730.52      8.62 o 
   4   1   9       11.39       11.04      5.77 o 
   5   1   9        1.79        4.61      4.34 o 
   6   1   9      111.74       99.60      8.87 o 
   7   1   9       94.61      106.05      9.70 o 
   8   1   9        1.09       -1.70      4.80 o 
   9   1   9        6.10        2.13      5.92 o 
  -5   2   9        0.17       -4.41      5.82 o 
  -4   2   9        5.14        0.63      4.70 o 
  -3   2   9       56.11       50.62      7.27 o 
  -2   2   9       24.28       15.03      5.04 o 
  -1   2   9        3.75        5.80      3.14 o 
   0   2   9       10.01       18.88      2.51 o 
   1   2   9      216.17      220.84      5.24 o 
   2   2   9        0.01       -2.49      2.24 o 
   3   2   9      252.11      245.10      8.46 o 
   4   2   9       13.34       11.76      3.01 o 
   5   2   9       42.86       43.19      4.32 o 
   6   2   9       15.18       16.36      3.66 o 
   7   2   9      180.75      176.26      7.77 o 
   8   2   9      447.32      416.72     16.92 o 
   9   2   9        4.15        7.56      5.92 o 
  -5   3   9        0.07        3.15      6.16 o 
  -4   3   9        2.41        3.35      5.53 o 
  -3   3   9        8.46       -2.09      4.90 o 
  -2   3   9      137.60      132.67      9.60 o 
  -1   3   9       50.58       49.02      6.45 o 
   0   3   9       18.27       19.21      2.60 o 
   1   3   9      887.70      820.35     11.42 o 
   2   3   9      211.06      206.82      6.28 o 
   3   3   9        0.04        1.52      2.36 o 
   4   3   9      162.34      158.66      6.18 o 
   5   3   9      616.51      582.68     10.88 o 
   6   3   9        7.60        7.23      3.10 o 
   7   3   9       12.66       16.49      3.91 o 
   8   3   9       47.96       40.24      8.51 o 
   9   3   9       66.82       68.19      8.36 o 
  -4   4   9       11.95       13.04      6.74 o 
  -3   4   9        8.75        7.32      5.62 o 
  -2   4   9       14.32        7.95      4.99 o 
  -1   4   9       54.01       48.25      7.03 o 
   0   4   9       36.75       42.43      5.24 o 
   1   4   9       10.89       11.30      2.88 o 
   2   4   9        1.82        7.16      2.48 o 
   3   4   9      177.94      175.00      5.86 o 
   4   4   9        0.12        0.54      2.43 o 
   5   4   9       99.08       98.63      5.34 o 
   6   4   9        6.42        2.27      2.85 o 
   7   4   9       82.30       81.20      5.68 o 
   8   4   9        2.71       -2.33      3.15 o 
   9   4   9      159.63      177.17      8.55 o 
  10   4   9      295.83      295.64     11.26 o 
  -4   5   9       24.85       24.63      7.90 o 
  -3   5   9        0.17        1.70      5.72 o 
  -2   5   9       10.21       13.33      6.01 o 
  -1   5   9       23.67       16.92      5.77 o 
   0   5   9      139.56      161.86      8.83 o 
   1   5   9       31.00       28.46      5.53 o 
   2   5   9       24.07       25.51      5.24 o 
   3   5   9      322.10      310.91     12.27 o 
   4   5   9       71.13       80.69      7.86 o 
   5   5   9        5.22       11.98      4.95 o 
   6   5   9       48.45       49.90      7.18 o 
   7   5   9      359.94      345.88     14.55 o 
   8   5   9        5.55       -1.60      5.04 o 
   9   5   9       10.43       12.85      6.64 o 
  10   5   9       12.43       16.53      7.08 o 
  -3   6   9       34.84       33.26      8.05 o 
  -2   6   9        9.94       19.25      6.79 o 
   0   6   9       17.02       13.96      4.80 o 
   1   6   9       56.93       62.84      7.13 o 
   2   6   9       24.64       27.54      5.77 o 
   3   6   9       37.43       38.02      6.50 o 
   4   6   9        1.98        0.78      4.12 o 
   5   6   9       50.55       40.68      6.89 o 
   6   6   9        0.70       -1.26      4.61 o 
   7   6   9        8.84        6.26      5.38 o 
   8   6   9        7.08        8.92      5.72 o 
   9   6   9       71.06       69.15      9.46 o 
  -2   7   9       26.04       33.55      8.24 o 
   0   7   9       52.38       42.43      6.89 o 
   1   7   9       27.83       15.42      5.53 o 
   2   7   9       56.27       71.96      8.05 o 
   3   7   9       18.29        9.02      5.29 o 
   4   7   9       14.84       18.86      5.96 o 
   5   7   9       58.05       50.82      7.47 o 
   6   7   9        9.02        5.09      5.33 o 
   7   7   9        2.51       -5.04      4.99 o 
   8   7   9        8.71        7.47      5.92 o 
   9   7   9      176.79      186.98     13.04 o 
   0   8   9        1.82       -7.06      4.70 o 
   1   8   9       31.26       25.60      6.64 o 
   2   8   9        8.16        5.38      5.19 o 
   3   8   9       60.03       52.42      8.00 o 
   4   8   9        8.22       -3.01      4.99 o 
   5   8   9       35.41       29.05      7.13 o 
   6   8   9       10.47        7.52      5.82 o 
   7   8   9        8.00        6.74      6.30 o 
   8   8   9        0.74       -2.67      5.67 o 
   1   9   9        0.02       -6.74      5.62 o 
   2   9   9       67.17       78.50      9.65 o 
   3   9   9       19.91       14.35      6.55 o 
   4   9   9        4.86       -1.21      5.48 o 
   5   9   9       11.29       13.14      6.50 o 
   6   9   9        4.32        4.80      5.96 o 
   7   9   9        4.30        0.68      6.26 o 
  -3  -5  10       71.51       53.44      9.84 o 
  -2  -5  10       59.46       60.81      9.89 o 
  -1  -5  10        0.23        4.36      6.69 o 
   0  -5  10       90.77      108.37     11.64 o 
   1  -5  10       23.21       32.83      8.49 o 
   2  -5  10       16.39       20.80      7.47 o 
  -4  -4  10       41.89       42.31     13.92 o 
  -3  -4  10       34.77       30.51      6.91 o 
  -2  -4  10        0.02        2.28      5.82 o 
  -1  -4  10       44.19       32.68      7.76 o 
   0  -4  10        8.18        2.86      5.77 o 
   1  -4  10       25.04       33.75      7.90 o 
   2  -4  10      438.93      468.36     19.69 o 
   3  -4  10        2.63        8.58      6.21 o 
   4  -4  10        7.82       19.44      7.47 o 
  -4  -3  10        0.51        5.48      6.21 o 
  -3  -3  10        0.06       -2.54      3.60 o 
  -2  -3  10      360.87      359.72     21.19 o 
  -1  -3  10      263.94      286.33     14.93 o 
   0  -3  10      106.41       96.78     10.04 o 
   1  -3  10        2.59        1.94      4.99 o 
   2  -3  10      239.05      236.97     13.96 o 
   3  -3  10       16.37       15.57      6.50 o 
   4  -3  10       15.29       18.33      6.59 o 
   5  -3  10        1.50        1.26      5.43 o 
   6  -3  10        3.89        8.29      6.45 o 
  -5  -2  10       95.72       86.55     10.47 o 
  -4  -2  10       89.60       80.83      9.50 o 
  -3  -2  10       67.52       66.48      8.10 o 
  -2  -2  10       36.63       33.63      4.77 o 
  -1  -2  10       46.05       52.68      5.02 o 
   0  -2  10       10.83       12.56      5.48 o 
   1  -2  10       94.61       90.34      9.31 o 
   2  -2  10        0.02        0.15      4.56 o 
   3  -2  10       20.49       29.34      6.89 o 
   4  -2  10      489.64      444.60     17.70 o 
   5  -2  10        1.77        7.81      5.53 o 
   6  -2  10       13.28       12.07      6.06 o 
   7  -2  10       75.23       65.17      9.84 o 
  -5  -1  10        0.60       -5.96      5.14 o 
  -4  -1  10       41.60       24.88      6.74 o 
  -3  -1  10       93.46       68.03      7.71 o 
  -2  -1  10       18.50       15.40      3.73 o 
  -1  -1  10        0.09        2.09      2.92 o 
   0  -1  10      506.91      504.88      9.96 o 
   1  -1  10      652.87      638.61     19.10 o 
   2  -1  10      133.48      136.01     10.09 o 
   3  -1  10        5.64        7.13      4.90 o 
   4  -1  10      341.31      297.63     14.06 o 
   5  -1  10        0.24        0.87      4.65 o 
   6  -1  10        4.73        0.53      4.70 o 
   7  -1  10        0.27       -3.64      4.90 o 
  -5   0  10       36.03       29.48      7.95 o 
  -4   0  10       10.82        4.75      5.19 o 
  -3   0  10       99.22      103.96      8.97 o 
  -2   0  10      226.18      197.45     10.18 o 
  -1   0  10      236.90      223.39      7.65 o 
   0   0  10        4.95        1.91      2.71 o 
   1   0  10       54.46       65.87      7.35 o 
   2   0  10       70.58       82.38      7.86 o 
   3   0  10      123.64      114.00      9.02 o 
   4   0  10       16.29       14.40      5.38 o 
   5   0  10        3.38        2.38      4.61 o 
   6   0  10      284.12      230.81     13.00 o 
   7   0  10        1.08        5.72      5.29 o 
   8   0  10       13.73       14.89      6.55 o 
  -5   1  10       15.65       -1.07      5.96 o 
  -4   1  10      118.47      123.41     10.67 o 
  -3   1  10        0.13        0.97      5.04 o 
  -2   1  10      110.71      103.67      8.53 o 
  -1   1  10      373.86      366.10      9.41 o 
   0   1  10       81.56       76.21      4.84 o 
   1   1  10        0.18       -0.74      2.02 o 
   2   1  10      525.91      529.73      7.68 o 
   3   1  10      907.04      896.36     13.80 o 
   4   1  10       83.11       82.34      5.53 o 
   5   1  10        2.29        1.16      3.98 o 
   6   1  10      245.03      225.04     12.32 o 
   7   1  10       20.60       24.88      6.40 o 
   8   1  10        0.32       -5.04      4.36 o 
   9   1  10        0.02       -0.44      5.58 o 
  -5   2  10       14.65       16.53      7.18 o 
  -4   2  10        8.35       13.72      6.30 o 
  -3   2  10      101.53       85.24      8.92 o 
  -2   2  10        8.71       13.29      5.33 o 
  -1   2  10       41.64       38.19      4.57 o 
   0   2  10      375.08      362.63      7.22 o 
   1   2  10      453.57      464.60      7.46 o 
   2   2  10       12.20       12.66      2.58 o 
   3   2  10       47.01       43.61      4.13 o 
   4   2  10      153.86      183.27      7.03 o 
   5   2  10       97.44       91.73      6.81 o 
   6   2  10       43.89       45.17      4.81 o 
   7   2  10        4.18        0.96      4.05 o 
   8   2  10       65.86       73.61      9.07 o 
   9   2  10        1.11       -3.25      5.38 o 
  -4   3  10        0.01       -7.27      4.85 o 
  -3   3  10       37.05       34.96      7.27 o 
  -2   3  10      162.27      163.94     10.91 o 
  -1   3  10        2.89       -6.18      4.12 o 
   0   3  10      188.91      172.30      6.09 o 
   1   3  10      718.28      798.80      9.83 o 
   2   3  10      127.52      128.64      5.82 o 
   3   3  10        0.03        1.27      3.15 o 
   4   3  10      371.44      385.45      9.14 o 
   5   3  10      657.25      640.45     11.95 o 
   6   3  10       15.54       11.20      3.50 o 
   7   3  10        0.10        2.26      5.96 o 
   8   3  10       95.37       97.94      6.87 o 
   9   3  10       66.10       76.30      7.98 o 
  -4   4  10        0.88        0.78      6.40 o 
  -3   4  10       25.21       26.81      7.18 o 
  -2   4  10      111.99      119.77     10.28 o 
  -1   4  10      161.45      156.57     10.28 o 
   0   4  10        2.08        4.08      2.91 o 
   1   4  10        2.09       -2.39      2.50 o 
   2   4  10      319.31      300.96      7.76 o 
   3   4  10      469.62      474.93      9.45 o 
   4   4  10       39.11       49.14      8.92 o 
   5   4  10       22.16       25.74      4.34 o 
   6   4  10      151.91      158.60      6.88 o 
   7   4  10       56.62       48.34      6.76 o 
   8   4  10       35.17       33.12      4.93 o 
   9   4  10       23.96       26.75      5.16 o 
  -3   5  10        0.21       -3.15      5.82 o 
  -2   5  10        3.65        2.52      5.33 o 
  -1   5  10       75.01       56.83      8.05 o 
   0   5  10      138.50      147.41      8.78 o 
   1   5  10        4.24        4.36      4.32 o 
   2   5  10      175.17      168.36      9.75 o 
   3   5  10      644.21      707.70     18.04 o 
   4   5  10       78.16       87.52      8.29 o 
   5   5  10        0.61       -4.75      4.32 o 
   6   5  10      201.57      200.46     11.59 o 
   7   5  10      299.74      285.41     13.96 o 
   8   5  10        0.05        0.82      5.58 o 
   9   5  10        2.41        1.84      6.01 o 
  -2   6  10        2.10       -2.18      5.53 o 
  -1   6  10       25.58       33.75      7.37 o 
   0   6  10      310.46      296.85     12.36 o 
   1   6  10      151.74      149.69      9.60 o 
   2   6  10        0.30       -1.50      3.93 o 
   3   6  10        1.24        7.37      4.75 o 
   4   6  10      131.40      127.67      9.89 o 
   5   6  10      307.10      319.11     14.11 o 
   6   6  10       25.11       27.54      6.55 o 
   7   6  10        4.71        6.30      5.77 o 
   8   6  10       88.97       97.17     10.09 o 
   9   6  10       31.81       30.01      7.86 o 
  -1   7  10        0.81       12.22      6.40 o 
   0   7  10       12.00       10.09      5.33 o 
   1   7  10      100.30       83.01      8.49 o 
   2   7  10       67.36       55.33      7.61 o 
   3   7  10        1.36        4.90      5.24 o 
   4   7  10       90.88       85.73      8.73 o 
   5   7  10      292.87      272.95     13.82 o 
   6   7  10       24.03       21.58      6.79 o 
   7   7  10        2.63       -2.81      5.33 o 
   8   7  10      101.66       86.70     10.13 o 
   9   7  10      113.42      120.98     11.98 o 
   0   8  10        4.46        4.75      5.38 o 
   1   8  10       16.11       15.71      6.21 o 
   2   8  10      372.06      375.31     15.90 o 
   3   8  10       98.74       92.95      9.79 o 
   4   8  10        2.38        6.26      5.67 o 
   5   8  10        1.17        7.27      5.67 o 
   6   8  10       26.52       21.29      6.93 o 
   7   8  10      153.21      155.17     12.56 o 
   8   8  10        7.88       -1.70      5.96 o 
   2   9  10       12.19       13.53      6.69 o 
   3   9  10       86.77       81.03      9.84 o 
   4   9  10       20.56       25.94      7.42 o 
   5   9  10        0.05       -2.47      5.67 o 
   6   9  10       29.65       14.79      7.13 o 
   7   9  10       71.91       69.68     10.13 o 
  -2  -4  11      269.22      281.87     17.02 o 
  -1  -4  11       92.41      105.71     11.73 o 
   0  -4  11        1.79        6.59      6.01 o 
   1  -4  11       12.04       18.57      7.61 o 
   2  -4  11       88.63       90.43     11.01 o 
   3  -4  11        5.49       -2.23      5.77 o 
  -3  -3  11        0.01        0.94      4.01 o 
  -2  -3  11      123.66      144.11     12.80 o 
  -1  -3  11      115.35      109.83     11.49 o 
   0  -3  11       26.95       31.81      7.66 o 
   1  -3  11        3.63        2.57      5.67 o 
   2  -3  11        3.92        0.63      4.99 o 
   3  -3  11       15.60       21.58      7.08 o 
   4  -3  11        7.93        6.59      6.11 o 
   5  -3  11        0.55        2.47      5.82 o 
  -4  -2  11        5.32        7.56      6.79 o 
  -3  -2  11       29.57       27.62      5.17 o 
  -2  -2  11       20.87       16.92      6.55 o 
  -1  -2  11       40.31       39.62      8.00 o 
   0  -2  11      556.17      525.82     19.44 o 
   1  -2  11      239.67      215.20     13.33 o 
   2  -2  11       24.07       28.56      6.55 o 
   3  -2  11       19.87       11.88      6.06 o 
   4  -2  11       99.26      108.81     10.86 o 
   5  -2  11       12.18        9.65      5.82 o 
   6  -2  11        2.76        3.44      5.29 o 
  -4  -1  11       71.62       68.90      9.12 o 
  -3  -1  11       99.42      104.30      9.70 o 
  -2  -1  11       38.77       40.40      4.98 o 
  -1  -1  11       12.24       12.57      3.67 o 
   0  -1  11      230.80      224.17     12.95 o 
   1  -1  11      154.81      139.36     10.81 o 
   2  -1  11       32.20       26.96      6.55 o 
   3  -1  11        0.41        2.57      4.65 o 
   4  -1  11        1.12       -0.10      4.80 o 
   5  -1  11       28.36       24.83      6.74 o 
   6  -1  11        5.83        2.13      5.33 o 
   7  -1  11        0.02        1.41      5.67 o 
  -4   0  11        4.44        4.85      5.72 o 
  -3   0  11        6.66        1.02      5.14 o 
  -2   0  11        0.27       -0.13      3.27 o 
  -1   0  11      136.93      124.55      6.42 o 
   0   0  11       70.15       79.45      5.23 o 
   1   0  11       33.18       24.73      6.16 o 
   2   0  11      844.15      707.75     20.12 o 
   3   0  11      326.01      289.24     13.63 o 
   4   0  11       68.51       69.92      8.44 o 
   5   0  11       18.69       11.10      5.72 o 
   6   0  11       48.66       61.78      8.49 o 
   7   0  11       20.20       25.17      7.22 o 
   8   0  11        0.71        1.60      5.53 o 
  -4   1  11       16.11       12.07      6.40 o 
  -3   1  11       50.95       60.22      8.19 o 
  -2   1  11      166.45      141.44      9.55 o 
  -1   1  11      358.68      322.80      9.37 o 
   0   1  11       27.87       24.62      3.81 o 
   1   1  11       77.12       77.35      6.86 o 
   2   1  11      313.14      314.43      7.79 o 
   3   1  11      152.58      136.26      9.60 o 
   4   1  11        8.71        1.23      3.22 o 
   5   1  11       13.02       13.38      5.53 o 
   6   1  11       11.02        9.02      5.14 o 
   7   1  11       15.07       19.10      6.30 o 
   8   1  11        3.61        0.82      5.58 o 
  -4   2  11       34.33       41.12      7.66 o 
  -3   2  11        0.37       -0.68      5.09 o 
  -2   2  11        9.23       10.76      5.38 o 
  -1   2  11       31.29       23.55      4.33 o 
   0   2  11       24.83       17.55      3.79 o 
   1   2  11      293.67      296.39      6.61 o 
   2   2  11      102.02      103.23      4.45 o 
   3   2  11        7.43        4.94      3.41 o 
   4   2  11      841.77      757.19     13.42 o 
   5   2  11      206.82      191.44      7.87 o 
   6   2  11       76.31       80.29      6.05 o 
   7   2  11       11.64       12.68      6.35 o 
   8   2  11        4.48        0.82      5.33 o 
   9   2  11       20.88       13.53      7.03 o 
  -4   3  11       81.24       57.65      9.55 o 
  -3   3  11       43.54       66.72      8.97 o 
  -2   3  11       66.47       65.12      8.39 o 
  -1   3  11       58.48       81.22      8.58 o 
   0   3  11      266.68      240.80     11.30 o 
   1   3  11      767.25      725.41      9.97 o 
   2   3  11        8.74       13.00      3.56 o 
   3   3  11      158.34      159.80      6.61 o 
   4   3  11      246.22      234.42      7.79 o 
   5   3  11      115.41      113.50      6.31 o 
   6   3  11        2.67        0.19      3.27 o 
   7   3  11       22.75       27.74      5.21 o 
   8   3  11       12.53       11.92      5.60 o 
   9   3  11        0.23       -3.27      5.12 o 
  -3   4  11       17.27       20.75      7.13 o 
  -2   4  11       74.98       96.20     10.13 o 
  -1   4  11        2.30        3.88      5.09 o 
   0   4  11        6.50        3.64      4.90 o 
   1   4  11       83.25       70.08      4.16 o 
   2   4  11      140.90      139.87      6.26 o 
   3   4  11      314.55      322.59     13.24 o 
   4   4  11       73.58       81.22      5.27 o 
   5   4  11        0.27        1.83      3.05 o 
   6   4  11      540.32      517.68     11.58 o 
   7   4  11       54.10       63.07      5.55 o 
   8   4  11       41.27       48.31      5.59 o 
   9   4  11        6.97        5.48      6.35 o 
  -2   5  11      109.98      118.51     11.25 o 
  -1   5  11       38.64       55.57      8.49 o 
   0   5  11      107.18      119.91     10.09 o 
   1   5  11       36.38       34.09      6.06 o 
   2   5  11      249.95      246.62     11.49 o 
   3   5  11      926.88      878.68     20.46 o 
   4   5  11        1.17        3.59      5.04 o 
   5   5  11      136.61      146.63     10.38 o 
   6   5  11      106.42      115.11     10.09 o 
   7   5  11       71.65       74.96      9.16 o 
   8   5  11       22.37       20.41      7.13 o 
   9   5  11       15.98        5.43      6.35 o 
  -2   6  11        0.31        4.61      6.50 o 
  -1   6  11       17.00       25.89      7.37 o 
   0   6  11       93.20      102.12      9.94 o 
   1   6  11        4.05        2.52      4.75 o 
   2   6  11        0.49       -0.73      4.41 o 
   3   6  11      103.90       91.40      8.87 o 
   4   6  11      225.91      222.52     12.32 o 
   5   6  11      193.57      198.90     12.07 o 
   6   6  11       32.24       21.77      6.79 o 
   7   6  11        3.16        1.26      5.43 o 
   8   6  11      251.36      257.19     14.79 o 
   9   6  11        3.05        5.96      6.30 o 
  -1   7  11        6.15       24.68      7.95 o 
   1   7  11       15.10       20.41      6.45 o 
   2   7  11       78.21       65.75      8.34 o 
   3   7  11       12.41       15.81      6.06 o 
   4   7  11      134.27      122.05     10.62 o 
   5   7  11      679.74      620.62     20.32 o 
   6   7  11        0.47        0.00      5.62 o 
   7   7  11       61.51       44.61      8.44 o 
   8   7  11       26.92       23.61      7.86 o 
   1   8  11       17.17       11.15      6.40 o 
   2   8  11       74.73       73.70      9.31 o 
   3   8  11        6.33       11.44      6.50 o 
   4   8  11        1.13        4.61      5.62 o 
   5   8  11       69.97       66.38      9.41 o 
   6   8  11      179.76      185.81     13.19 o 
   7   8  11       82.94       74.48     10.04 o 
   8   8  11       10.86       17.07      7.47 o 
   3   9  11        1.95       -0.29      6.11 o 
   4   9  11       25.66       15.27      7.18 o 
   5   9  11        2.95       -1.31      5.87 o 
   6   9  11       47.14       54.16      9.12 o 
   0  -4  12        0.44        7.18      6.89 o 
   1  -4  12        0.29       -3.10      6.50 o 
  -2  -3  12       47.62       38.16      9.02 o 
  -1  -3  12       24.87       13.92      7.32 o 
   0  -3  12       16.94       13.38      6.89 o 
   1  -3  12        0.68        1.70      5.62 o 
   2  -3  12        3.81       -0.68      5.62 o 
   3  -3  12       25.00       34.62      8.44 o 
   4  -3  12       46.69       62.75     10.04 o 
  -3  -2  12      130.44      148.62     12.03 o 
  -2  -2  12        2.83        4.90      5.72 o 
  -1  -2  12        9.10        5.38      5.92 o 
   0  -2  12        3.01       -4.22      4.99 o 
   1  -2  12        8.31       20.61      6.93 o 
   2  -2  12        3.98        3.39      5.62 o 
   3  -2  12        2.22        3.78      5.67 o 
   4  -2  12       30.99       30.79      7.86 o 
   5  -2  12       10.54       18.91      7.42 o 
  -3  -1  12       14.39        6.52      4.62 o 
  -2  -1  12       93.93      103.06     17.70 o 
  -1  -1  12       11.40        3.88      5.43 o 
   0  -1  12       43.61       38.45      7.56 o 
   1  -1  12       18.59       17.55      6.21 o 
   2  -1  12       71.66       62.84      8.73 o 
   3  -1  12       10.16       10.62      5.87 o 
   4  -1  12        6.85        9.70      6.11 o 
   5  -1  12       26.30       27.35      7.66 o 
   6  -1  12       88.88       88.30     10.52 o 
  -3   0  12      168.49      176.40     11.69 o 
  -2   0  12       24.79       22.31      4.54 o 
  -1   0  12      133.96      135.08      6.97 o 
   0   0  12        9.89        2.50      3.36 o 
   1   0  12       42.80       34.28      6.84 o 
   2   0  12       14.48        6.79      5.19 o 
   3   0  12        1.17        3.54      4.80 o 
   4   0  12        6.51        0.63      4.80 o 
   5   0  12        9.42        5.77      5.82 o 
   6   0  12       35.94       43.98      8.05 o 
   7   0  12       10.01        3.78      5.96 o 
  -3   1  12        9.91       10.67      6.30 o 
  -2   1  12       44.62       36.42      6.84 o 
  -1   1  12       14.17       10.71      3.74 o 
   0   1  12      130.57      131.35      6.59 o 
   1   1  12       43.49       44.68      5.09 o 
   2   1  12       23.20       24.58      6.01 o 
   3   1  12        1.11       -3.35      4.51 o 
   4   1  12      146.38      142.22     10.43 o 
   5   1  12       22.23       23.08      6.45 o 
   6   1  12       46.58       37.97      7.13 o 
   7   1  12       16.18       18.09      6.59 o 
   8   1  12       95.95      109.30     11.44 o 
  -3   2  12       13.90       18.96      6.84 o 
  -2   2  12       42.12       37.58      7.27 o 
  -1   2  12      261.32      243.13     11.98 o 
   0   2  12       17.15        7.69      3.50 o 
   1   2  12       42.85       47.28      3.78 o 
   2   2  12       18.68       19.54      3.04 o 
   3   2  12       92.44       93.38      6.10 o 
   4   2  12       20.27       16.15      4.03 o 
   5   2  12        1.32        1.41      3.35 o 
   6   2  12        2.05       -3.78      4.17 o 
   7   2  12       19.90       15.46      4.52 o 
   8   2  12       23.00       15.71      6.98 o 
  -3   3  12       79.79      102.22     10.67 o 
  -2   3  12        1.87        4.46      5.67 o 
  -1   3  12        0.98        1.75      4.85 o 
   0   3  12       38.52       27.23      7.98 o 
   1   3  12       11.36       13.00      2.81 o 
   2   3  12       98.98      101.51      4.77 o 
   3   3  12       85.81       84.50      4.44 o 
   4   3  12        5.95        5.91      3.34 o 
   5   3  12        4.62        4.83      3.46 o 
   6   3  12      153.76      148.78      7.55 o 
   7   3  12       20.74       18.30      4.51 o 
   8   3  12       61.45       64.77     10.13 o 
  -2   4  12       22.44       21.87      7.27 o 
  -1   4  12        9.69       13.63      5.96 o 
   0   4  12       27.95       43.69      7.27 o 
   1   4  12      200.01      186.67      6.16 o 
   2   4  12        0.91        4.09      2.50 o 
   3   4  12        6.71       10.19      3.43 o 
   4   4  12       18.18       20.45      3.87 o 
   5   4  12       94.60      100.55      6.18 o 
   6   4  12       13.20       14.53      4.00 o 
   7   4  12        6.13       -7.08      5.19 o 
   8   4  12        0.30       -3.05      5.77 o 
   9   4  12       25.08       27.30      8.24 o 
  -2   5  12       22.32       27.15      8.00 o 
  -1   5  12       73.34       87.33      9.99 o 
   0   5  12        0.01        0.82      5.19 o 
   1   5  12        5.81        3.40      3.42 o 
   2   5  12       24.33       11.73      5.33 o 
   3   5  12        5.06        0.78      4.85 o 
   4   5  12       38.39       39.28      6.98 o 
   5   5  12       95.21       96.88      9.55 o 
   6   5  12        0.77        5.14      5.72 o 
   7   5  12        9.00        5.77      5.92 o 
   8   5  12       94.39      118.75     11.44 o 
   9   5  12       10.99        6.84      6.74 o 
  -1   6  12       10.16        2.86      6.50 o 
   0   6  12       29.03       29.63      7.52 o 
   1   6  12        2.34        1.79      5.04 o 
   2   6  12        9.75       11.15      5.67 o 
   3   6  12       57.28       57.41      7.95 o 
   4   6  12        4.74       11.40      5.92 o 
   5   6  12      105.10      108.33     10.28 o 
   6   6  12       10.10        7.47      5.96 o 
   7   6  12       52.33       40.68      8.24 o 
   8   6  12        5.16       10.72      7.13 o 
   0   7  12       22.57       22.26      7.56 o 
   2   7  12        0.36       -1.70      5.19 o 
   3   7  12       23.31        9.70      6.30 o 
   4   7  12       13.60        9.55      6.06 o 
   5   7  12        0.55        2.42      5.67 o 
   6   7  12        9.82       18.77      7.27 o 
   7   7  12       71.24       73.46      9.84 o 
   8   7  12        0.19        2.13      6.45 o 
   2   8  12       32.93       33.26      7.81 o 
   3   8  12        0.03        1.50      5.72 o 
   4   8  12        1.23        6.16      6.21 o 
   5   8  12        1.30       -5.24      5.72 o 
   6   8  12       10.75       20.71      7.52 o 
   7   8  12      166.84      161.13     13.43 o 
   1  -3  13       31.80       40.83      9.31 o 
  -1  -2  13        2.35        1.65      6.11 o 
   0  -2  13        5.26        0.24      5.87 o 
   1  -2  13        1.79       -4.61      5.38 o 
   2  -2  13        0.12       -3.69      5.14 o 
   3  -2  13       55.20       60.13      9.60 o 
   4  -2  13       66.15       80.25     10.81 o 
  -2  -1  13        3.82        4.41      6.64 o 
  -1  -1  13        5.67        7.32      6.40 o 
   0  -1  13        0.98        1.16      5.72 o 
   1  -1  13       32.79       48.88      8.53 o 
   2  -1  13       15.46       22.60      7.08 o 
   3  -1  13       96.64       92.03     10.33 o 
   4  -1  13       12.71        6.35      6.26 o 
   5  -1  13        4.89        5.96      6.11 o 
  -2   0  13        1.29       -1.87      3.91 o 
  -1   0  13      125.96      135.38      7.51 o 
   0   0  13        3.41       13.24      6.40 o 
   1   0  13       29.56       31.03      7.47 o 
   2   0  13        3.80        2.28      5.24 o 
   3   0  13       10.63        6.93      5.67 o 
   4   0  13        3.50       11.49      6.45 o 
   5   0  13       43.19       49.56      8.73 o 
   6   0  13      103.01      120.50     11.93 o 
  -2   1  13        0.03       -6.76      4.51 o 
  -1   1  13       12.43        7.83      3.94 o 
   0   1  13        9.73       14.46      4.08 o 
   1   1  13        2.85        6.11      5.38 o 
   2   1  13        4.32       10.52      5.62 o 
   3   1  13       42.25       43.35      7.71 o 
   4   1  13        0.02        7.03      5.24 o 
   5   1  13      151.48      128.40     10.91 o 
   6   1  13       21.04       26.09      7.22 o 
   7   1  13       16.58       11.44      6.40 o 
  -2   2  13       29.90       41.36      7.56 o 
  -1   2  13        5.23        6.05      4.01 o 
   0   2  13        0.04        2.85      3.37 o 
   1   2  13       99.99      110.51      6.58 o 
   2   2  13        5.86        7.30      4.46 o 
   3   2  13       76.25       81.97      6.19 o 
   4   2  13        0.61        1.73      3.51 o 
   5   2  13       53.44       50.84      5.65 o 
   6   2  13       12.87       20.89      4.95 o 
   7   2  13       19.05       25.99      7.03 o 
  -2   3  13       67.51       77.58      9.75 o 
  -1   3  13      102.96      118.94     10.52 o 
   0   3  13        4.76        8.50      3.95 o 
   1   3  13       50.62       54.29      7.78 o 
   2   3  13       18.22       21.86      3.33 o 
   3   3  13        0.13       -2.86      3.18 o 
   4   3  13       14.99       14.91      4.68 o 
   5   3  13       39.55       45.55     19.74 o 
   6   3  13       19.18        9.01      4.16 o 
   7   3  13      131.29      139.19     18.89 o 
   8   3  13       28.44       39.51     13.16 o 
  -2   4  13        5.06        8.29      6.74 o 
  -1   4  13       61.57       91.55     10.04 o 
   0   4  13        9.78       19.01      6.30 o 
   1   4  13       15.94       18.17      4.06 o 
   2   4  13        0.85       -1.43      2.61 o 
   3   4  13       25.78       37.43      6.30 o 
   4   4  13        8.22        6.61      4.27 o 
   5   4  13       92.35      113.80     10.23 o 
   6   4  13        0.00        0.78      5.72 o 
   7   4  13       77.27       69.97      9.50 o 
   8   4  13       18.59       17.02      7.37 o 
  -1   5  13       16.61        5.29      6.55 o 
   0   5  13       41.96       51.59      8.39 o 
   1   5  13       90.98       98.19      9.65 o 
   2   5  13        6.36        7.65      3.78 o 
   3   5  13       90.32       88.06      9.02 o 
   4   5  13       24.49       27.69      6.84 o 
   5   5  13        4.05        6.59      5.77 o 
   6   5  13       25.59       12.75      6.40 o 
   7   5  13       20.73        8.92      6.89 o 
   8   5  13       35.60       26.86      8.10 o 
   0   6  13       19.27       30.45      7.90 o 
   1   6  13       73.92       91.06      9.99 o 
   2   6  13        0.19        0.10      5.53 o 
   3   6  13       15.93       17.55      6.59 o 
   4   6  13       11.71        2.52      5.87 o 
   5   6  13        0.81       -2.23      5.19 o 
   6   6  13        7.10       -0.53      6.06 o 
   7   6  13       68.65       95.82     11.06 o 
   8   6  13        0.03        0.39      6.64 o 
   2   7  13       11.60       11.93      6.35 o 
   3   7  13       43.03       50.04      8.24 o 
   4   7  13        1.63       -4.65      5.67 o 
   5   7  13       92.76       75.60      9.94 o 
   6   7  13       24.58       33.31      8.15 o 
   7   7  13        4.00       -5.29      6.16 o 
   3   8  13       54.75       78.94     10.28 o 
   4   8  13        7.20        1.99      6.40 o 
   5   8  13        5.85        5.48      6.74 o 
   6   8  13       32.31       33.17      8.73 o 
   0  -1  14       40.83       47.71      9.46 o 
   1  -1  14       33.07       36.56      8.39 o 
   2  -1  14       20.15       22.55      7.37 o 
   3  -1  14      248.61      274.69     16.24 o 
   4  -1  14       97.02      113.22     12.12 o 
  -1   0  14       52.23       60.47      9.99 o 
   0   0  14        3.56        3.69      6.11 o 
   1   0  14       20.59        6.79      5.96 o 
   2   0  14      117.62      135.67     12.36 o 
   3   0  14        8.89       12.61      6.59 o 
   4   0  14       30.47       31.95      7.47 o 
   5   0  14        2.95        9.02      6.35 o 
  -1   1  14       34.40       31.31      5.79 o 
   0   1  14        3.42       -1.41      5.33 o 
   1   1  14       54.13       72.69      9.94 o 
   2   1  14       59.03       74.24      9.50 o 
   3   1  14       59.73       71.04      9.50 o 
   4   1  14        2.42       10.91      5.82 o 
   5   1  14      209.86      236.10     14.40 o 
   6   1  14       88.40       95.48     10.81 o 
  -1   2  14        0.73        5.27      5.53 o 
   0   2  14       46.71       44.25      7.90 o 
   1   2  14       95.52      103.53     10.57 o 
   2   2  14        4.12        9.50      5.72 o 
   3   2  14       55.28       61.99     12.46 o 
   4   2  14      157.97      154.78     11.40 o 
   5   2  14        5.78        3.61      3.99 o 
   6   2  14       16.47       24.29      6.84 o 
   7   2  14        0.02       -0.29      5.67 o 
  -1   3  14       57.18       64.93      9.07 o 
   0   3  14        3.90        6.63      4.04 o 
   1   3  14      105.63      120.50     17.02 o 
   2   3  14        8.76       17.07      6.01 o 
   3   3  14       60.87       70.28      7.15 o 
   4   3  14       62.88       75.95     11.54 o 
   5   3  14       45.14       50.31      5.64 o 
   6   3  14        5.70        2.33      3.98 o 
   7   3  14      109.82      128.92      8.44 o 
   0   4  14      154.41      176.70     12.32 o 
   1   4  14        2.64        0.73      5.24 o 
   2   4  14       67.92       67.25      7.76 o 
   3   4  14       98.88      123.41     10.09 o 
   4   4  14        4.66        5.48      5.87 o 
   5   4  14       96.66      122.63     11.01 o 
   6   4  14      114.06      111.28     11.06 o 
   7   4  14        3.44       -1.75      6.11 o 
   0   5  14       20.15       22.45      7.47 o 
   1   5  14      103.92      121.85     10.76 o 
   2   5  14        8.09        4.85      5.77 o 
   3   5  14      149.66      153.26      7.72 o 
   4   5  14       12.27       11.69      6.55 o 
   5   5  14       43.20       38.11      8.24 o 
   6   5  14       45.62       57.61      9.12 o 
   7   5  14       11.64       25.46      7.90 o 
   1   6  14       62.41       88.83     10.47 o 
   2   6  14      157.70      178.10     12.07 o 
   3   6  14       20.15       19.83      7.13 o 
   4   6  14       43.47       35.79      8.10 o 
   5   6  14       52.07       50.04      8.97 o 
   6   6  14        4.37       14.16      7.32 o 
   7   6  14      103.42      118.36     12.03 o 
   3   7  14      106.01      115.60     11.20 o 
   4   7  14        9.25       11.54      6.93 o 
   5   7  14      111.99      134.66     12.22 o 
   6   7  14       12.62       14.26      7.52 o 
   2   0  15        4.59        0.15      6.21 o 
   3   0  15      101.90      112.69     12.07 o 
   1   1  15        0.54        1.16      5.53 o 
   2   1  15      105.44      119.04     11.93 o 
   3   1  15        0.01        4.07      5.92 o 
   4   1  15       95.18      115.55     11.83 o 
   5   1  15        7.04        5.58      5.92 o 
   0   2  15        9.11        9.16      6.89 o 
   1   2  15      115.42      141.59     12.61 o 
   2   2  15        0.52       10.86      6.35 o 
   3   2  15        4.14       12.03      5.92 o 
   4   2  15       34.39       20.27      6.84 o 
   5   2  15       59.12       62.41      9.16 o 
   1   3  15       35.83       24.73      7.47 o 
   2   3  15        7.94       11.73      6.40 o 
   3   3  15        0.23        3.64      3.87 o 
   4   3  15      106.68      136.45     12.10 o 
   5   3  15        0.01        1.55      3.98 o 
   6   3  15       50.62       58.04      7.13 o 
   1   4  15      119.30      152.74     11.83 o 
   3   4  15      114.63      160.94     11.73 o 
   4   4  15        0.21        1.65      5.92 o 
   5   4  15       13.48       13.09      6.84 o 
   6   4  15       56.59       58.28      9.60 o 
   2   5  15       11.12       20.32      6.79 o 
   3   5  15        8.22        5.43      6.21 o 
   4   5  15        3.99        5.92      6.74 o 
   5   5  15        0.91       -2.18      6.06 o 
   6   5  15       67.56       81.46     10.67 o 
   3   6  15      146.77      192.00      9.05 o 
   4   6  15        2.06        3.49      6.89 o 
   5   6  15       53.86       54.41      9.75 o 
                                                 
